# Supplementary material for: Discovery of PAK2 as a Key Regulator of Cancer Stem Cell in Head and Neck Squamous Cell Carcinoma Using Multi-Omic Techniques
Source: Stem Cells Int. 2025 Nov 19;2025:1325262. doi: 10.1155/sci/1325262 (PMC12657082; doi:10.1155/sci/1325262)
Supplement: Supporting Information — Original data. [file 1325262.f1.zip]

Archive with 8 entries (7 files):
- vene/
- vene/Boruta.zip
- vene/cell.Markers.csv
- vene/cell.Markers.pdf
- vene/Lasso.zip
- vene/RF.zip
- vene/Vene.pdf
- vene/xgboost.zip
