# Supplementary material for: Discovery of PAK2 as a Key Regulator of Cancer Stem Cell in Head and Neck Squamous Cell Carcinoma Using Multi-Omic Techniques
Source: Stem Cells Int. 2025 Nov 19;2025:1325262. doi: 10.1155/sci/1325262 (PMC12657082; doi:10.1155/sci/1325262)
Supplement: Supporting Information — Original data. [file 1325262.f1.zip › vene/cell.Markers.csv]

	p_val	avg_log2FC	pct.1	pct.2	p_val_adj	cluster	gene
CD79A	0	6.11223044556804	0.536	0.02	0	B	CD79A
MS4A1	0	6.30301114488123	0.504	0.024	0	B	MS4A1
BANK1	0	6.17596447554993	0.404	0.014	0	B	BANK1
MZB1	7.91247150816002e-197	5.45038961007531	0.261	0.018	1.70015275295834e-192	B	MZB1
MEF2C	1.17206394082276e-176	3.75123522320509	0.446	0.065	2.51841378964586e-172	B	MEF2C
HLA-DQA1	1.27497848727114e-100	1.94346416893553	0.588	0.175	2.7395462755995e-96	B	HLA-DQA1
IGHA1	1.64639696232187e-85	6.82028353344368	0.311	0.063	3.53761315294101e-81	B	IGHA1
CD74	1.33535666814302e-83	1.64951014573764	0.934	0.714	2.86928087283891e-79	B	CD74
HLA-DRA	7.41278130698324e-82	1.68562421471305	0.847	0.528	1.59278431943149e-77	B	HLA-DRA
CD37	5.15479468507933e-77	2.33820306076379	0.48	0.148	1.107610733983e-72	B	CD37
HLA-DQB1	3.24933337037352e-76	1.67789138354686	0.559	0.196	6.98184261292157e-72	B	HLA-DQB1
GAPDH	4.36568517636936e-76	-1.625092311	0.842	0.954	9.38054773846484e-72	B	GAPDH
S100A11	3.68553813832284e-75	-1.916084646	0.636	0.871	7.9191157978143e-71	B	S100A11
HLA-DPB1	1.66363607090206e-71	1.50071516633431	0.652	0.278	3.57465482554726e-67	B	HLA-DPB1
LTB	4.24876848125038e-70	2.23830777712487	0.383	0.103	9.12932883566269e-66	B	LTB
S100A6	9.79841091812814e-69	-1.992211455	0.565	0.83	2.10538455397819e-64	B	S100A6
HLA-DPA1	6.46359633673128e-67	1.31871642018362	0.678	0.307	1.38883294487345e-62	B	HLA-DPA1
IFITM3	8.77385017521266e-64	-2.028265408	0.348	0.733	1.88523718714794e-59	B	IFITM3
IFI27	2.27737852919705e-61	-2.632047321	0.412	0.711	4.89340324568569e-57	B	IFI27
HSPB1	6.08745048968695e-61	-1.909945068	0.52	0.838	1.30801048671903e-56	B	HSPB1
IGHG1	8.20673729801638e-57	6.49709468244669	0.325	0.096	1.76338164322478e-52	B	IGHG1
POU2F2	8.47113867319089e-56	2.45577049788703	0.319	0.088	1.82019356670853e-51	B	POU2F2
CD9	1.81078865214868e-55	-3.418695315	0.124	0.542	3.89084157687188e-51	B	CD9
HLA-DRB1	2.08938388677063e-53	1.2269359860214	0.842	0.635	4.48945915750406e-49	B	HLA-DRB1
CD52	1.03075011947975e-51	1.54378976699672	0.673	0.34	2.21477278172614e-47	B	CD52
LGALS3BP	2.64396327371174e-51	-3.089328871	0.09	0.5	5.68108388622442e-47	B	LGALS3BP
KRT5	1.26730392648369e-48	-2.799554551	0.369	0.672	2.72305594683551e-44	B	KRT5
RPL21	5.9182839665237e-48	1.2609718384253	0.931	0.838	1.27166167588695e-43	B	RPL21
IGKC	2.0596800596726e-47	5.63572762607311	0.723	0.616	4.42563454421852e-43	B	IGKC
FXYD3	1.50189043312294e-46	-2.367450663	0.301	0.647	3.22711197365126e-42	B	FXYD3
ACTN4	1.46342707795759e-44	-1.779696632	0.285	0.647	3.14446576240747e-40	B	ACTN4
ANXA1	7.43137525386735e-43	-2.483436678	0.237	0.597	1.59677960079848e-38	B	ANXA1
KRT6A	1.4521662642631e-42	-1.989890523	0.525	0.762	3.12026965202213e-38	B	KRT6A
IGHG3	3.85847075483515e-42	6.88923011559366	0.346	0.131	8.29069611091428e-38	B	IGHG3
RPS27	4.15359194351627e-42	1.39425729880321	0.955	0.918	8.92482300903341e-38	B	RPS27
CSTB	1.27090957698795e-40	-1.615866601	0.459	0.793	2.73080340807401e-36	B	CSTB
KRT19	3.31728246788637e-40	-4.191262354	0.069	0.403	7.12784483874745e-36	B	KRT19
CD69	8.88648766352247e-40	1.84807579171812	0.433	0.184	1.90943960426107e-35	B	CD69
PERP	1.0940120292023e-39	-2.507661027	0.245	0.561	2.35070364714698e-35	B	PERP
PTMS	4.53255659261143e-39	-1.61125001	0.296	0.64	9.73910435054419e-35	B	PTMS
SPINT2	7.13710437992618e-39	-2.223980527	0.208	0.545	1.53354961811474e-34	B	SPINT2
KRT17	3.61383815828917e-38	-2.562322897	0.372	0.634	7.76505405071595e-34	B	KRT17
GSTP1	4.75918135353685e-37	-1.687665974	0.412	0.669	1.02260529743446e-32	B	GSTP1
ANXA2	1.1438184971914e-36	-1.409681782	0.393	0.682	2.45772280491517e-32	B	ANXA2
LY6E	1.36172974948005e-36	-1.481850717	0.375	0.682	2.92594871270778e-32	B	LY6E
EMP2	5.4141238795304e-35	-2.611445162	0.053	0.374	1.1633327979947e-30	B	EMP2
ENO1	2.55215362790232e-34	-1.352241363	0.348	0.655	5.48381250027372e-30	B	ENO1
PLEK	3.17571338526097e-34	1.77412086382515	0.285	0.096	6.82365535091024e-30	B	PLEK
IGHM	1.49835311601312e-33	5.29650001356827	0.261	0.092	3.21951134037739e-29	B	IGHM
S100A2	1.69147937025803e-33	-2.28296691	0.625	0.804	3.63448172287344e-29	B	S100A2
TPI1	3.71159640102098e-33	-1.177495157	0.501	0.755	7.97510718687378e-29	B	TPI1
CSTA	7.76131283308041e-33	-2.012541138	0.309	0.61	1.66767328844399e-28	B	CSTA
IFI6	2.30856513490111e-32	-1.382382852	0.406	0.68	4.96041390536202e-28	B	IFI6
APOL1	8.02293689876468e-32	-3.006404283	0.082	0.38	1.72388845143757e-27	B	APOL1
LTBR	1.13200192815246e-31	-2.941438539	0.042	0.339	2.43233254302119e-27	B	LTBR
YBX3	3.09725337581339e-31	-1.658587122	0.145	0.464	6.65506832861023e-27	B	YBX3
ABCC5	7.90236161596546e-31	-2.353841858	0.132	0.428	1.6979804404225e-26	B	ABCC5
IGFBP2	2.83419348132493e-30	-3.217529091	0.047	0.331	6.08983153332288e-26	B	IGFBP2
SFN	3.35177299801444e-30	-1.735728113	0.472	0.672	7.20195464083363e-26	B	SFN
JUP	9.57445965668033e-30	-2.28890359	0.098	0.391	2.0572641464309e-25	B	JUP
AL035078.1	9.71714601109093e-30	-1.96829371	0.182	0.473	2.08792316340311e-25	B	AL035078.1
TNFSF10	1.42337261470167e-29	-1.918219248	0.179	0.483	3.05840073720949e-25	B	TNFSF10
MTRNR2L12	1.73673962215618e-29	-2.242831609	0.24	0.519	3.73173242612699e-25	B	MTRNR2L12
MALAT1	4.32805184518239e-29	1.05545751838959	1	0.994	9.29968499974339e-25	B	MALAT1
CAPNS1	7.99930486140945e-29	-1.512247757	0.206	0.511	1.71881063557105e-24	B	CAPNS1
MIR205HG	8.49140871818509e-29	-1.992081601	0.14	0.435	1.82454899127643e-24	B	MIR205HG
PLEC	9.81665285731871e-29	-2.325422077	0.066	0.351	2.10930419945207e-24	B	PLEC
LGALS3	1.40770639256255e-28	-1.716345318	0.211	0.504	3.02473872569916e-24	B	LGALS3
ATN1	4.8331934075212e-28	-1.919654374	0.132	0.418	1.03850826747408e-23	B	ATN1
P4HB	1.43066363122177e-27	-1.350241068	0.243	0.544	3.07406694440622e-23	B	P4HB
CD83	2.21246506681111e-27	2.68522650736175	0.335	0.156	4.75392368905702e-23	B	CD83
HLA-DMA	3.07663324880384e-27	1.735255142	0.309	0.129	6.61076186170481e-23	B	HLA-DMA
HDGF	4.96556583467635e-27	-1.517581234	0.166	0.466	1.06695113089691e-22	B	HDGF
LDHA	6.21563823085702e-27	-1.11211252	0.391	0.672	1.33555418666425e-22	B	LDHA
PKM	6.73930064364412e-27	-1.096383934	0.414	0.67	1.44807352929981e-22	B	PKM
ID1	8.21291979970431e-27	-2.272015508	0.092	0.368	1.76471007736247e-22	B	ID1
AC006064.4	1.06961867516623e-26	-2.419749491	0.095	0.362	2.29828964732967e-22	B	AC006064.4
S100A16	1.40411940785566e-26	-2.423101762	0.082	0.351	3.01703137165946e-22	B	S100A16
MTCO2P12	2.34912701774977e-26	-1.975108903	0.084	0.359	5.04756922303894e-22	B	MTCO2P12
TM4SF1	2.40263488596546e-26	-3.20135325	0.055	0.312	5.16254157947399e-22	B	TM4SF1
PKP1	3.44843982098921e-26	-2.338360804	0.084	0.35	7.40966264335952e-22	B	PKP1
BASP1	3.61913700504494e-26	1.90306856615365	0.332	0.153	7.77643968274007e-22	B	BASP1
ATP1B3	4.12778682882335e-26	-1.070990289	0.248	0.555	8.86937555909272e-22	B	ATP1B3
AL079342.1	4.48536760587773e-26	-1.764432118	0.135	0.411	9.63770937474948e-22	B	AL079342.1
HLA-DMB	6.800770370974e-26	1.54939948200444	0.256	0.096	1.46128152961118e-21	B	HLA-DMB
SOX2	1.27207893108258e-25	-2.592042722	0.082	0.342	2.73331599921714e-21	B	SOX2
ISG15	2.03947562414964e-25	-1.175324017	0.33	0.608	4.38222127361034e-21	B	ISG15
CEBPD	2.55262433574182e-25	-1.751006537	0.116	0.391	5.48482391020846e-21	B	CEBPD
ABCG1	8.63363785893969e-25	-1.098890313	0.259	0.552	1.85510976675037e-20	B	ABCG1
MTRNR2L1	1.13541150927178e-24	-2.281722112	0.158	0.418	2.43965870997227e-20	B	MTRNR2L1
MDK	1.54219769558685e-24	-2.958567618	0.045	0.285	3.31372018850745e-20	B	MDK
EVI2B	4.25305589982742e-24	1.09363892810519	0.351	0.156	9.13854121195917e-20	B	EVI2B
BCL2A1	4.89756245517165e-24	1.51007247255296	0.266	0.107	1.05233924474273e-19	B	BCL2A1
COX8A	5.83857672362792e-24	-1.148993141	0.33	0.592	1.25453498060593e-19	B	COX8A
COX6A1	7.31912509372639e-24	-1.103799599	0.314	0.585	1.57266040888899e-19	B	COX6A1
CYBA	8.89989608301628e-24	1.0371527511831	0.57	0.365	1.91232067135771e-19	B	CYBA
GPI	1.03841733409458e-23	-1.431212328	0.177	0.451	2.23124732576902e-19	B	GPI
TSPO	1.08213569801221e-23	-1.22321729	0.214	0.495	2.32518497431884e-19	B	TSPO
FBL	1.35539994002343e-23	-1.403276269	0.19	0.46	2.91234785112834e-19	B	FBL
CLDN4	3.30679809442941e-23	-1.621963039	0.243	0.502	7.10531706550048e-19	B	CLDN4
GPNMB	5.98694654644096e-23	-2.620341565	0.047	0.283	1.28641520443377e-18	B	GPNMB
AC116533.1	1.16098235763876e-22	-1.236737548	0.248	0.513	2.49460279185841e-18	B	AC116533.1
PDE4B	1.52479590248703e-22	1.63298820839693	0.317	0.145	3.27632895567388e-18	B	PDE4B
COL7A1	1.8708752643947e-22	-3.291270678	0.05	0.277	4.01994968060489e-18	B	COL7A1
AP001324.1	1.98341168955068e-22	-1.137248155	0.314	0.561	4.26175669733755e-18	B	AP001324.1
DDR1	2.21401846941729e-22	-2.408213683	0.053	0.285	4.75726148523693e-18	B	DDR1
SLC3A2	3.10477399399916e-22	-1.199199515	0.208	0.477	6.67122788090598e-18	B	SLC3A2
ELF3	6.16379852196688e-22	-2.132234844	0.095	0.332	1.32441538841502e-17	B	ELF3
MT1E	1.18257669968684e-21	-1.774420086	0.137	0.386	2.54100255461712e-17	B	MT1E
RAB13	1.32510587747528e-21	-2.454860973	0.037	0.259	2.84725499893113e-17	B	RAB13
TUBA1C	1.95395021718627e-21	-1.131802282	0.245	0.513	4.19845283166815e-17	B	TUBA1C
EMP1	4.93871356991506e-21	-2.036096875	0.116	0.359	1.06118138476765e-16	B	EMP1
AC069213.3	5.74348136974326e-21	-1.495617939	0.14	0.386	1.23410184191674e-16	B	AC069213.3
ITM2B	5.86026112600896e-21	-1.021326228	0.33	0.587	1.25919430814554e-16	B	ITM2B
LSR	6.11515743320193e-21	-1.991609205	0.058	0.282	1.3139638776721e-16	B	LSR
H2AFJ	6.9375951053454e-21	-1.809560553	0.092	0.33	1.49068106028557e-16	B	H2AFJ
RPL22L1	9.63917233963372e-21	-1.467664898	0.158	0.411	2.0711689606171e-16	B	RPL22L1
KRT15	9.8722294105054e-21	-3.156329124	0.055	0.272	2.1212459334353e-16	B	KRT15
GLUL	1.096296615916e-20	-1.777614543	0.145	0.382	2.3556125386187e-16	B	GLUL
HES1	1.47243746989712e-20	-1.130533772	0.121	0.368	3.16382639156795e-16	B	HES1
PKP3	2.26232381217527e-20	-2.400670318	0.04	0.252	4.861055175221e-16	B	PKP3
ATP1B1	2.3116197492463e-20	-1.872278884	0.132	0.366	4.96697735520552e-16	B	ATP1B1
BLVRB	2.58009085987118e-20	-2.448599764	0.05	0.266	5.5438412306052e-16	B	BLVRB
KLF5	2.89110126321382e-20	-1.87225936	0.058	0.279	6.21210928426754e-16	B	KLF5
MLF2	2.9829680316803e-20	-1.306142651	0.132	0.379	6.40950340967146e-16	B	MLF2
CAPN1	3.7855351547244e-20	-1.340726986	0.121	0.365	8.13397938695632e-16	B	CAPN1
JUN	4.52183077126099e-20	1.12682561957029	0.744	0.667	9.71605777820849e-16	B	JUN
SMAP2	4.62004120669031e-20	1.39060870940946	0.369	0.197	9.92708254081547e-16	B	SMAP2
COMT	5.71477712116108e-20	-1.650293787	0.092	0.324	1.22793416002388e-15	B	COMT
ETS2	8.36728320932701e-20	-1.797060585	0.069	0.291	1.79787814318809e-15	B	ETS2
MIF	9.03248153088249e-20	-2.357312228	0.066	0.278	1.94080930654072e-15	B	MIF
BAG3	9.87102380322265e-20	-1.666712481	0.084	0.314	2.12098688459845e-15	B	BAG3
ACAP1	1.01752698398444e-19	1.43741700541302	0.282	0.129	2.18636023048736e-15	B	ACAP1
TBL1XR1	1.64181545690618e-19	-1.340131271	0.14	0.38	3.52776887225431e-15	B	TBL1XR1
RAC2	1.96120614805087e-19	1.57540206264878	0.253	0.111	4.2140436503169e-15	B	RAC2
TACSTD2	2.92728396022471e-19	-1.923113393	0.14	0.365	6.28985504533483e-15	B	TACSTD2
H1F0	3.8717443364564e-19	-2.390921059	0.053	0.259	8.31921705574387e-15	B	H1F0
EIF6	4.02132427197402e-19	-1.147437994	0.206	0.452	8.64061946319058e-15	B	EIF6
FAM129B	4.38692264274812e-19	-1.996293603	0.055	0.265	9.42618068247289e-15	B	FAM129B
CYC1	4.57238721478225e-19	-1.961053023	0.066	0.279	9.82468840840262e-15	B	CYC1
DNAJC19	4.6423129677842e-19	-1.588815127	0.135	0.36	9.97493787387791e-15	B	DNAJC19
SOD1	6.66317223116923e-19	-1.019240408	0.343	0.581	1.43171581731133e-14	B	SOD1
MRPS12	7.28030672114066e-19	-1.920367446	0.066	0.276	1.56431950517149e-14	B	MRPS12
FKBP4	9.46418349953881e-19	-1.362327178	0.1	0.331	2.0335691085459e-14	B	FKBP4
ATP5MD	1.16059780183229e-18	-2.315457243	0.061	0.263	2.49377649679705e-14	B	ATP5MD
GADD45B	1.28255176931916e-18	1.51131229294184	0.493	0.335	2.75581898673607e-14	B	GADD45B
GPR183	2.15453261872594e-18	1.12651113824441	0.372	0.199	4.62944423785644e-14	B	GPR183
B3GNT5	2.5242013462668e-18	-2.064154163	0.061	0.266	5.42375143272348e-14	B	B3GNT5
PLD3	2.57430192365899e-18	-1.627583117	0.148	0.365	5.53140254336608e-14	B	PLD3
TNFRSF1A	4.79337543183691e-18	-1.777180562	0.066	0.272	1.0299525790388e-13	B	TNFRSF1A
CCDC50	5.78874556269673e-18	1.71804630902926	0.288	0.146	1.24382775905665e-13	B	CCDC50
ITSN2	5.80075002580329e-18	1.34743006657001	0.412	0.253	1.24640715804435e-13	B	ITSN2
BCAP31	7.0497591906752e-18	-1.194360189	0.164	0.392	1.51478175730038e-13	B	BCAP31
CTSD	9.031898860761e-18	-1.641175486	0.166	0.394	1.94068410821172e-13	B	CTSD
FXR1	1.01099419715589e-17	-1.039728002	0.253	0.486	2.17232323142886e-13	B	FXR1
DST	1.07401012142449e-17	-1.822095779	0.15	0.372	2.30772554790481e-13	B	DST
ATP5MF	1.2112207081751e-17	-1.319445115	0.113	0.33	2.60254993565583e-13	B	ATP5MF
ANAPC11	1.38141302019028e-17	-1.293075481	0.201	0.428	2.96824215648286e-13	B	ANAPC11
ATP5F1E	1.56103727894669e-17	-1.139158134	0.185	0.422	3.35420080127275e-13	B	ATP5F1E
FAM162A	1.64887172877136e-17	-2.025776728	0.071	0.272	3.54293068361102e-13	B	FAM162A
MX1	1.6544698853499e-17	-1.062218985	0.208	0.439	3.55495944265133e-13	B	MX1
CD59	1.71252739414301e-17	-1.926443025	0.066	0.265	3.67970761179508e-13	B	CD59
AP2M1	1.89594665776564e-17	-1.373551916	0.113	0.333	4.07382058354102e-13	B	AP2M1
KRT16	2.52755454342548e-17	-2.275544934	0.285	0.484	5.43095644745832e-13	B	KRT16
IKZF3	2.58662878600437e-17	1.05917076495055	0.266	0.12	5.5578892724876e-13	B	IKZF3
RANGAP1	2.82935665090144e-17	-1.639251144	0.063	0.266	6.07943863579192e-13	B	RANGAP1
ATP5MC3	4.04140215972832e-17	-1.547587389	0.106	0.318	8.68376082060825e-13	B	ATP5MC3
MRPL47	5.03434813947064e-17	-1.926919462	0.066	0.261	1.08173038472806e-12	B	MRPL47
SLC7A5	5.43467614573808e-17	-1.313911856	0.156	0.382	1.16774886343474e-12	B	SLC7A5
MGST3	6.57533445934183e-17	-1.468613624	0.1	0.307	1.41284211527878e-12	B	MGST3
ATP5MPL	1.21871006408966e-16	-1.475923545	0.111	0.317	2.61864231470945e-12	B	ATP5MPL
JPT1	1.53551077442425e-16	-1.628341655	0.084	0.283	3.29935200100538e-12	B	JPT1
NDUFS8	1.73210699312422e-16	-1.215716213	0.111	0.324	3.721778296126e-12	B	NDUFS8
LIMD2	2.31091513928229e-16	1.55101099081945	0.259	0.125	4.96546335977585e-12	B	LIMD2
PLSCR1	2.57973662165946e-16	-1.262187053	0.108	0.316	5.54308007895968e-12	B	PLSCR1
S100A10	3.75458978057097e-16	-1.043419718	0.472	0.64	8.06748706151284e-12	B	S100A10
PSMC4	3.8385580200519e-16	-1.362140609	0.129	0.335	8.24790961768552e-12	B	PSMC4
LDLR	3.95948104672838e-16	-1.778849117	0.069	0.258	8.50773692510527e-12	B	LDLR
DSG3	4.30276022891407e-16	-1.71495178	0.066	0.256	9.24534090386767e-12	B	DSG3
FOSL2	4.5144494987901e-16	-1.710107219	0.082	0.274	9.70019763805028e-12	B	FOSL2
CD151	4.81996457395881e-16	-1.568298903	0.063	0.253	1.03566578800653e-11	B	CD151
PDCD5	6.74582399745687e-16	-1.138250808	0.174	0.389	1.44947520233356e-11	B	PDCD5
TECR	8.12780284900351e-16	-1.625835694	0.077	0.266	1.74642099816538e-11	B	TECR
VPS28	1.06166098711518e-15	-1.295331514	0.113	0.318	2.2811909630144e-11	B	VPS28
CD63	1.2097397122186e-15	-1.122825888	0.264	0.481	2.5993677196441e-11	B	CD63
KRT13	1.52879593801255e-15	-1.49442701	0.243	0.463	3.28492383200757e-11	B	KRT13
MAL2	1.62854276791803e-15	-1.754174025	0.087	0.274	3.49924984542548e-11	B	MAL2
PHLDA2	1.80675033957575e-15	-1.608477671	0.074	0.263	3.88216445464642e-11	B	PHLDA2
ATP5MC1	1.87623593671029e-15	-1.514526085	0.079	0.266	4.0314681572094e-11	B	ATP5MC1
RNF7	2.03680497017945e-15	-1.285915516	0.14	0.348	4.37648283942458e-11	B	RNF7
MT-TS1	2.95005296355581e-15	-1.201731031	0.124	0.332	6.33877880279238e-11	B	MT-TS1
CCT3	3.14445809788878e-15	-1.045302384	0.187	0.402	6.75649711493363e-11	B	CCT3
NDUFB9	3.69247571479799e-15	-1.012332956	0.179	0.394	7.93402256838645e-11	B	NDUFB9
SEPT6	6.40308376285932e-15	1.2615076151727	0.288	0.152	1.37583060812558e-10	B	SEPT6
WFDC21P	8.63791871785562e-15	-2.211022481	0.098	0.281	1.85602959490564e-10	B	WFDC21P
BTG2	9.22447337302857e-15	1.38170313858769	0.364	0.222	1.98206259366265e-10	B	BTG2
PDLIM1	9.42566406612903e-15	-1.20106861	0.113	0.309	2.02529243788914e-10	B	PDLIM1
IER3	1.46272875763274e-14	-1.033297785	0.311	0.522	3.14296528152546e-10	B	IER3
ATP11B	1.81455944784237e-14	-1.573978025	0.09	0.27	3.89894388557891e-10	B	ATP11B
ZYX	2.01709617140702e-14	-1.106115999	0.098	0.292	4.33413454350226e-10	B	ZYX
TCEAL4	2.70761598862574e-14	-1.216781371	0.095	0.285	5.81785447476012e-10	B	TCEAL4
HSBP1	2.82725399589635e-14	-1.07984669	0.108	0.302	6.07492066098248e-10	B	HSBP1
F11R	2.99570051177862e-14	-1.535579128	0.079	0.254	6.43686168965872e-10	B	F11R
CTSH	3.2765210766367e-14	1.45696124313054	0.296	0.165	7.04026083736927e-10	B	CTSH
CLTA	5.03522192281118e-14	-1.047567406	0.158	0.357	1.08191813455444e-09	B	CLTA
PSENEN	5.3844721854061e-14	-1.244743939	0.119	0.305	1.15696153847821e-09	B	PSENEN
ARL4C	5.49546086566202e-14	-1.306222015	0.211	0.418	1.1808096762048e-09	B	ARL4C
GBP5	6.36188840238147e-14	-1.259547858	0.127	0.314	1.36697896101971e-09	B	GBP5
NFE2L1	9.54572631457664e-14	-1.176818121	0.132	0.325	2.05109021321308e-09	B	NFE2L1
SDC1	1.0062282187573e-13	-1.514967818	0.172	0.352	2.1620825736438e-09	B	SDC1
PGAM1	1.44890391450169e-13	-1.379061351	0.092	0.269	3.11325984108979e-09	B	PGAM1
TCF4	1.86712832465777e-13	1.3039721422461	0.288	0.162	4.01189863119216e-09	B	TCF4
MRPL51	2.06237715973192e-13	-1.219703871	0.142	0.328	4.43142980311597e-09	B	MRPL51
OCIAD2	2.69768457193049e-13	-1.148761967	0.087	0.261	5.79651483970703e-09	B	OCIAD2
PSMD2	2.85736031527808e-13	-1.082181675	0.079	0.253	6.13961010943801e-09	B	PSMD2
LAD1	2.87694618357509e-13	-1.330123066	0.079	0.25	6.1816942646478e-09	B	LAD1
CTSB	3.15370537646391e-13	-1.542652912	0.269	0.47	6.776366742408e-09	B	CTSB
SNHG16	3.88490067775049e-13	-1.200381852	0.098	0.276	8.34748608628248e-09	B	SNHG16
PHLDA1	3.92015844240382e-13	-1.748195899	0.092	0.261	8.4232444451931e-09	B	PHLDA1
APLP2	5.92335313325247e-13	-1.098155125	0.132	0.315	1.27275088774196e-08	B	APLP2
FABP5	6.01229140708179e-13	-1.719785354	0.388	0.549	1.29186105463966e-08	B	FABP5
PARL	6.20528689026058e-13	-1.261487402	0.092	0.263	1.33332999411029e-08	B	PARL
AL365258.2	6.38933387346391e-13	-1.173109	0.111	0.29	1.37287616939119e-08	B	AL365258.2
RAB1A	8.34947770902022e-13	-1.231884432	0.1	0.273	1.79405227533717e-08	B	RAB1A
SLC2A1	1.10884102823857e-12	-1.358629057	0.084	0.252	2.38256671737622e-08	B	SLC2A1
CCT5	1.13888885196862e-12	-1.024747163	0.103	0.282	2.44713047622497e-08	B	CCT5
TALDO1	1.16730967670204e-12	-1.056171358	0.148	0.334	2.50819830232967e-08	B	TALDO1
SAA1	1.30736878704496e-12	-2.301617963	0.095	0.263	2.8091433127235e-08	B	SAA1
ACTN1	1.33692426217414e-12	-1.327710592	0.1	0.27	2.87264916213358e-08	B	ACTN1
LIMA1	1.51067387892765e-12	-1.460334237	0.124	0.292	3.24598496365184e-08	B	LIMA1
SP110	1.92424672561433e-12	1.27191893358598	0.409	0.292	4.1346289393275e-08	B	SP110
NME1	2.5054155223198e-12	-1.062420931	0.121	0.297	5.38338633280855e-08	B	NME1
SGK1	2.58967520300114e-12	-1.196363681	0.153	0.334	5.56443510868856e-08	B	SGK1
PSMD4	4.27941505114488e-12	-1.140570117	0.116	0.288	9.19517912039499e-08	B	PSMD4
MAF	5.38005176819934e-12	-1.63673672	0.129	0.297	1.15601172343299e-07	B	MAF
PPP1CB	5.97922234132439e-12	-1.039584932	0.129	0.302	1.28475550448037e-07	B	PPP1CB
PSMC5	8.32340193465267e-12	-1.087167702	0.098	0.263	1.78844937369882e-07	B	PSMC5
SPATS2L	9.61098128541181e-12	-1.180239905	0.121	0.289	2.06511154879644e-07	B	SPATS2L
PTTG1	1.05303514550808e-11	-1.254550919	0.113	0.278	2.26265661715322e-07	B	PTTG1
LAMP1	1.36749475866318e-11	-1.098010952	0.108	0.272	2.93833598793959e-07	B	LAMP1
CTSC	1.83409781874072e-11	-1.152311759	0.145	0.319	3.94092598312818e-07	B	CTSC
REL	1.87386352165272e-11	1.15635771834721	0.375	0.256	4.02637054897519e-07	B	REL
CHD3	2.90821935968638e-11	-1.04575196	0.095	0.254	6.24889093815812e-07	B	CHD3
MT1X	4.6933052280836e-11	-1.138804672	0.121	0.281	1.00845049435832e-06	B	MT1X
PFDN2	1.50594514299191e-10	-1.055989104	0.106	0.258	3.23582432874671e-06	B	PFDN2
CXCL14	2.07503030810935e-10	-2.118102138	0.211	0.366	4.45861762303456e-06	B	CXCL14
NDRG1	2.21289451445917e-10	-1.356323943	0.164	0.321	4.75484644321843e-06	B	NDRG1
TMEM50A	2.70644833239773e-10	-1.078106742	0.156	0.315	5.81534553182299e-06	B	TMEM50A
FSCN1	2.78272163798606e-10	-1.221095326	0.132	0.285	5.97923398354064e-06	B	FSCN1
IL32	4.68469724627513e-10	-1.296120846	0.235	0.379	1.00660089730714e-05	B	IL32
COL1A1	8.33426737113335e-10	-2.676863515	0.166	0.324	1.79078403003542e-05	B	COL1A1
CD3E	8.60513758979727e-10	-1.672480828	0.15	0.285	1.84898591391974e-05	B	CD3E
TNFAIP3	9.45898988267825e-10	-1.429532387	0.285	0.434	2.03245315609108e-05	B	TNFAIP3
ANXA5	1.4775315413294e-09	-1.012988174	0.179	0.329	3.17477202285447e-05	B	ANXA5
SURF4	4.61646073598939e-09	-1.106892757	0.119	0.258	9.9193891834204e-05	B	SURF4
NR4A2	5.52189238895155e-09	1.59449374632874	0.306	0.204	0.000118648901761402	B	NR4A2
HERPUD1	5.91836166905739e-09	1.75512195824812	0.348	0.257	0.000127167837183036	B	HERPUD1
KRT6B	6.29382872018395e-09	-1.661040058	0.198	0.342	0.000135235497710593	B	KRT6B
DSP	7.52312747630082e-09	-1.47378586	0.277	0.419	0.000161649440083276	B	DSP
CLIP1	9.56976392536413e-09	-1.05429006	0.124	0.258	0.000205625517464299	B	CLIP1
SLC2A3	1.26152004431956e-08	1.06703808738542	0.301	0.195	0.000271062811922943	B	SLC2A3
TRBC2	1.65682615073143e-08	-1.458759021	0.348	0.479	0.000356002235007663	B	TRBC2
RGCC	1.69871307391118e-08	-1.112434644	0.129	0.261	0.000365002478191296	B	RGCC
S100A8	4.58158423104348e-08	-1.421992318	0.781	0.845	0.000984445003724314	B	S100A8
MT-RNR1	6.38989968283168e-08	-1.009718458	0.997	0.993	0.00137299774485004	B	MT-RNR1
ZRANB2	1.84015527233192e-07	1.06818811156529	0.338	0.254	0.0039539416336596	B	ZRANB2
MT2A	2.7230463869181e-07	-1.015864544	0.441	0.566	0.00585100977157092	B	MT2A
DSTN	5.99900411652134e-07	-1.081651792	0.259	0.376	0.0128900601451694	B	DSTN
NEAT1	2.06828938623794e-06	-1.002641049	0.512	0.635	0.0444413340420946	B	NEAT1
SHOC2	2.79939772505284e-06	1.01661582702663	0.28	0.201	0.0601506589182105	B	SHOC2
TAF7	4.97729636417155e-06	1.03274587921839	0.327	0.258	0.106947166976954	B	TAF7
NR4A1	5.04852489221548e-05	1.30671053562186	0.369	0.322	1	B	NR4A1
SPRR1B	0.000912078159229532	-1.981249364	0.237	0.319	1	B	SPRR1B
GSTP1.1	0	-2.630666195	0.219	0.733	0	Th1	GSTP1
IFI27.1	0	-2.74751759	0.306	0.765	0	Th1	IFI27
S100A6.1	0	-2.005695697	0.488	0.876	0	Th1	S100A6
TRBC2.1	0	1.82706280455664	0.806	0.422	0	Th1	TRBC2
SRGN	0	1.99564350689656	0.923	0.548	0	Th1	SRGN
TNFAIP3.1	0	2.51208387839472	0.747	0.378	0	Th1	TNFAIP3
KLF6	0	2.24811886575479	0.783	0.513	0	Th1	KLF6
HSPA8	0	2.05665608350607	0.866	0.627	0	Th1	HSPA8
BTG1	0	1.73561328230345	0.906	0.686	0	Th1	BTG1
UBC	0	1.60908281985097	0.952	0.901	0	Th1	UBC
EEF1A1	0	1.36483440562441	0.972	0.949	0	Th1	EEF1A1
IL32.1	1.30465053533334e-307	1.7995270923894	0.718	0.32	2.80330260527075e-303	Th1	IL32
HLA-B	4.65506274612021e-299	1.04762946329206	0.987	0.97	1.00023333225885e-294	Th1	HLA-B
PTPRC	7.32239944366819e-291	1.75771897542774	0.729	0.356	1.57336396846098e-286	Th1	PTPRC
HSP90AB1	1.620460724626e-286	1.40277540378475	0.951	0.886	3.48188395900389e-282	Th1	HSP90AB1
S100A11.1	1.24616756035561e-274	-1.671335932	0.624	0.903	2.67764023693609e-270	Th1	S100A11
DNAJA1	9.35054584786941e-257	1.87928906260107	0.811	0.686	2.0091517863317e-252	Th1	DNAJA1
CREM	1.23697349661648e-245	2.12785739236803	0.601	0.281	2.65788495217983e-241	Th1	CREM
CXCR4	7.96796778661594e-239	2.59332904780684	0.555	0.256	1.71207723831017e-234	Th1	CXCR4
KRT17.1	1.27887795438765e-233	-2.906079148	0.266	0.684	2.74792506059273e-229	Th1	KRT17
KRT5.1	6.13201162795615e-233	-2.802139279	0.338	0.715	1.31758533849894e-228	Th1	KRT5
JUND	2.12273679600039e-214	1.44297438592378	0.803	0.661	4.56112455356603e-210	Th1	JUND
TSC22D3	2.1211364415896e-213	2.2663143778605	0.563	0.283	4.55768587204357e-209	Th1	TSC22D3
RPL23AP42	1.10458537147341e-212	1.50895030823861	0.768	0.555	2.37342258768492e-208	Th1	RPL23AP42
MYADM	4.54105572043402e-210	2.42720784581333	0.48	0.199	9.75736642649659e-206	Th1	MYADM
CD2	6.19052526818271e-207	1.30424676150024	0.608	0.259	1.33015816437442e-202	Th1	CD2
COX6B1	9.44379090719598e-207	-1.537655509	0.268	0.722	2.0291873522292e-202	Th1	COX6B1
HSP90AA1	1.0254982338707e-203	1.1827519741227	0.961	0.933	2.20348805511796e-199	Th1	HSP90AA1
CD3E.1	8.90666931041358e-203	1.89487414439524	0.536	0.24	1.91377603472857e-198	Th1	CD3E
EIF1	9.41425961880368e-203	1.13852127309271	0.868	0.814	2.02284196429235e-198	Th1	EIF1
HLA-C	3.10032872864512e-197	1.06023618372252	0.89	0.81	6.66167633923977e-193	Th1	HLA-C
ROMO1	6.80729761440966e-191	-1.540121125	0.204	0.649	1.4626840384082e-186	Th1	ROMO1
SPOCK2	2.90598420050395e-188	2.18096340087151	0.467	0.196	6.24408825162284e-184	Th1	SPOCK2
LGALS3BP.1	1.70506756067267e-186	-2.101855027	0.136	0.544	3.66367866761737e-182	Th1	LGALS3BP
STK17B	4.88677276145303e-183	2.09181902531733	0.548	0.289	1.05002086325341e-178	Th1	STK17B
S100A2.1	1.31149770858321e-177	-2.475413171	0.559	0.837	2.81801512643275e-173	Th1	S100A2
CST3	6.13285435123093e-173	-2.994049048	0.103	0.487	1.31776641444899e-168	Th1	CST3
BIRC3	7.75527658678727e-170	1.89302859748341	0.518	0.256	1.66637628020298e-165	Th1	BIRC3
YBX3.1	2.52960156295411e-169	-1.76108816	0.11	0.51	5.43535487831949e-165	Th1	YBX3
ICOS	2.79457632963506e-167	2.37344764423109	0.374	0.133	6.00470615948685e-163	Th1	ICOS
CD9.1	5.45339259907324e-164	-2.174817875	0.206	0.581	1.17177046776287e-159	Th1	CD9
CNOT6L	3.43168364794121e-163	2.12634586366677	0.458	0.21	7.37365865433128e-159	Th1	CNOT6L
DDX3X	8.76910700924124e-163	2.0480771820742	0.583	0.387	1.88421802307566e-158	Th1	DDX3X
HSPH1	1.01224378370646e-162	1.7817972355834	0.692	0.552	2.17500821805007e-158	Th1	HSPH1
LGALS3.1	4.57209396871416e-162	-1.784480285	0.157	0.549	9.82405831057612e-158	Th1	LGALS3
BRD2	8.52732040026964e-160	1.52029655790771	0.723	0.599	1.83226533440594e-155	Th1	BRD2
PERP.1	3.20981729508926e-157	-2.005037464	0.236	0.603	6.89693442195829e-153	Th1	PERP
KRT16.1	7.68099664651199e-154	-2.821295013	0.165	0.529	1.65041574943603e-149	Th1	KRT16
KRT19.1	8.52591978875004e-154	-2.87742862	0.106	0.439	1.83196438500872e-149	Th1	KRT19
COX5B	8.74182869537475e-153	-1.283263466	0.178	0.588	1.87835673177517e-148	Th1	COX5B
ZC3HAV1	3.08444086892129e-152	2.27992605552241	0.533	0.328	6.62753809505117e-148	Th1	ZC3HAV1
APOL1.1	8.6833649049203e-152	-2.602253615	0.074	0.419	1.86579461712023e-147	Th1	APOL1
MT-RNR1.1	2.57106580050899e-151	-1.384706235	0.981	0.995	5.52444908555366e-147	Th1	MT-RNR1
HLA-E	4.18482308147388e-151	1.03088435054551	0.829	0.776	8.99192935516292e-147	Th1	HLA-E
NUCKS1	7.5030741602379e-150	-1.461870463	0.199	0.591	1.61218554481032e-145	Th1	NUCKS1
IFITM3.1	2.26699469761159e-149	-1.332430874	0.441	0.767	4.87109150675802e-145	Th1	IFITM3
EZR	3.10248741381572e-149	1.58231284526253	0.692	0.583	6.66631470606583e-145	Th1	EZR
KRT14	7.7806570104462e-148	-4.170941629	0.113	0.449	1.67182977183457e-143	Th1	KRT14
YPEL5	8.44691521971272e-148	2.24564946739685	0.5	0.288	1.81498867325967e-143	Th1	YPEL5
PDCD5.1	1.13202168724192e-147	-1.832367981	0.078	0.432	2.43237499937672e-143	Th1	PDCD5
MT2A.1	2.3078554380771e-147	-1.88359278	0.232	0.616	4.95888897979627e-143	Th1	MT2A
DSP.1	3.03075888125647e-147	-2.630174687	0.113	0.463	6.51219160815577e-143	Th1	DSP
SDC1.1	7.49791494489468e-147	-2.498181979	0.06	0.392	1.61107698420952e-142	Th1	SDC1
EMP2.1	1.00073557083119e-146	-2.121775984	0.068	0.412	2.15028052104498e-142	Th1	EMP2
IGFBP2.1	6.68401509903833e-146	-2.782306731	0.044	0.368	1.43619432433037e-141	Th1	IGFBP2
EIF2S2	3.97383309182006e-145	-1.276129339	0.204	0.597	8.53857516439377e-141	Th1	EIF2S2
CYTIP	5.54643182021026e-144	2.1902727376899	0.361	0.139	1.19176180520858e-139	Th1	CYTIP
DST.1	7.3510409166812e-144	-2.736763449	0.078	0.411	1.57951816176729e-139	Th1	DST
ANAPC11.1	7.65293214924738e-144	-1.637516418	0.107	0.471	1.64438553090878e-139	Th1	ANAPC11
LTBR.1	2.54345667198267e-143	-2.259759223	0.05	0.375	5.46512535108916e-139	Th1	LTBR
HES1.1	1.58420949326546e-142	-2.392308642	0.075	0.407	3.40399093817949e-138	Th1	HES1
OAZ1	1.53349369925554e-140	1.07033221863825	0.813	0.792	3.29501791159038e-136	Th1	OAZ1
CD3D	3.01600454500771e-140	1.04740898821954	0.522	0.24	6.48048896585808e-136	Th1	CD3D
LY6E.1	3.92867328592447e-140	-1.175354078	0.341	0.726	8.44154028946591e-136	Th1	LY6E
FABP5.1	1.20734690783111e-139	-2.335223593	0.229	0.595	2.5942263008567e-135	Th1	FABP5
MT1E.1	6.73862609066318e-137	-2.080657122	0.092	0.425	1.4479285881008e-132	Th1	MT1E
MCL1	9.8430588106282e-137	1.7046183654529	0.622	0.479	2.11497804663968e-132	Th1	MCL1
VIM	5.18598157002852e-136	1.15852182699691	0.728	0.494	1.11431185995203e-131	Th1	VIM
DBI	7.78973650022775e-135	-1.288311443	0.171	0.551	1.67378068180394e-130	Th1	DBI
TYMP	2.77892666731352e-134	-1.984753167	0.09	0.419	5.97107973005655e-130	Th1	TYMP
TNFSF10.1	5.37186263127625e-134	-1.479634739	0.158	0.525	1.15425212358233e-129	Th1	TNFSF10
TXN	6.59656293531632e-134	-1.429960768	0.231	0.605	1.41740347791142e-129	Th1	TXN
IL7R	1.24164075464022e-133	2.27233554811971	0.357	0.145	2.66791348949543e-129	Th1	IL7R
GAPDH.1	1.4577408131678e-133	-1.099456326	0.862	0.965	3.13224768525365e-129	Th1	GAPDH
RPL23A	3.01276499248581e-133	1.13040035972177	0.788	0.765	6.47352813935425e-129	Th1	RPL23A
SFN.1	5.76071212709353e-133	-1.628471769	0.401	0.708	1.23780421474859e-128	Th1	SFN
ETS1	2.03017086619673e-132	1.8878694331759	0.436	0.211	4.36222814019691e-128	Th1	ETS1
SPINT2.1	2.44910127042045e-132	-1.537546376	0.231	0.584	5.26238389975243e-128	Th1	SPINT2
DDX5	2.55954634814922e-131	1.22766616785556	0.75	0.715	5.49969723826823e-127	Th1	DDX5
DSTN.1	3.42951240033281e-131	-2.229221908	0.096	0.416	7.3689932945951e-127	Th1	DSTN
NDUFB9.1	5.47490125744313e-131	-1.501375091	0.094	0.435	1.17639203318681e-126	Th1	NDUFB9
FOSB	7.78490447550857e-131	1.73858549406468	0.642	0.482	1.67274242465253e-126	Th1	FOSB
PLD3.1	4.68891827390301e-129	-1.954807822	0.083	0.403	1.00750786951354e-124	Th1	PLD3
FXYD3.1	1.1587251753452e-128	-1.912087701	0.414	0.673	2.48975278426423e-124	Th1	FXYD3
JUP.1	5.95109958718321e-128	-1.73444224	0.097	0.428	1.27871276829806e-123	Th1	JUP
GPR183.1	9.63022870988114e-128	1.94956157493383	0.39	0.174	2.06924724289216e-123	Th1	GPR183
NPC2	1.0148825751766e-127	-1.668990287	0.102	0.436	2.18067818928197e-123	Th1	NPC2
HSPB1.1	1.55108589010639e-127	-1.328729193	0.648	0.857	3.33281825207159e-123	Th1	HSPB1
RAC1	1.18500903689799e-126	-1.084218012	0.256	0.64	2.54622891758271e-122	Th1	RAC1
CSRNP1	1.73445858034674e-126	2.28603446656045	0.409	0.202	3.72683115159104e-122	Th1	CSRNP1
RUNX3	1.3764494480218e-125	1.77757569485432	0.496	0.277	2.95757692896443e-121	Th1	RUNX3
S100A9	7.18466443758434e-125	-2.961029401	0.245	0.58	1.54376884770375e-120	Th1	S100A9
RPL22L1.1	2.48399738300378e-124	-1.532511592	0.117	0.449	5.33736517686021e-120	Th1	RPL22L1
UQCRQ	3.16488223596325e-124	-1.214766693	0.154	0.512	6.80038246041424e-120	Th1	UQCRQ
DUSP4	3.89472759808625e-124	1.82991151553165	0.432	0.209	8.36860119000793e-120	Th1	DUSP4
S100A16.1	1.03064525045984e-121	-2.004424989	0.078	0.385	2.21454744966305e-117	Th1	S100A16
KRT6A.1	2.39255127059054e-121	-1.682228775	0.563	0.785	5.14087491511789e-117	Th1	KRT6A
SAMSN1	2.3981812727223e-121	1.54908947652312	0.484	0.257	5.15297210069841e-117	Th1	SAMSN1
PRDX5	3.08485674765597e-121	-1.1616811	0.178	0.543	6.62843169368838e-117	Th1	PRDX5
CSTA.1	1.12229962135146e-120	-1.804154265	0.312	0.648	2.41148519639787e-116	Th1	CSTA
MIR205HG.1	1.32205372353477e-120	-1.534298893	0.137	0.473	2.84069683575917e-116	Th1	MIR205HG
FYN	5.27345784632654e-120	2.139053307	0.38	0.177	1.13310788744018e-115	Th1	FYN
IFI6.1	3.28819015192045e-119	-1.086749865	0.359	0.722	7.06533417943146e-115	Th1	IFI6
DSG3.1	1.65985136729292e-118	-3.428254404	0.023	0.287	3.5665226329023e-114	Th1	DSG3
HEBP2	5.47697692185289e-118	-1.594550495	0.069	0.372	1.17683803119853e-113	Th1	HEBP2
BLVRB.1	6.6601740881068e-118	-2.54668147	0.027	0.297	1.43107160631151e-113	Th1	BLVRB
SLC38A2	9.44740558546213e-118	1.71961963484381	0.593	0.467	2.02996403814825e-113	Th1	SLC38A2
H2AFJ.1	1.26390154980669e-116	-1.860310991	0.069	0.364	2.71574526006963e-112	Th1	H2AFJ
CAPG	2.20468304354247e-114	-1.595591029	0.079	0.379	4.73720245565971e-110	Th1	CAPG
PKP1.1	1.35541579178685e-113	-1.772517282	0.085	0.384	2.91238191181241e-109	Th1	PKP1
TMSB4XP4	2.94899849444368e-113	1.15650800409249	0.656	0.499	6.33651306501113e-109	Th1	TMSB4XP4
PDLIM1.1	5.07096860794908e-113	-1.837137004	0.057	0.343	1.08959902479002e-108	Th1	PDLIM1
ITM2A	6.3552261565395e-113	1.94137443077297	0.394	0.191	1.36554744425564e-108	Th1	ITM2A
IER3.1	6.45797180666648e-113	-1.565536155	0.228	0.562	1.38762440209843e-108	Th1	IER3
RAB13.1	7.05843526437256e-113	-2.50554138	0.027	0.288	1.51664598525573e-108	Th1	RAB13
GPNMB.1	3.46009348934951e-112	-2.413287113	0.043	0.314	7.43470288056529e-108	Th1	GPNMB
GSN	1.10282785452768e-111	-1.831666191	0.069	0.358	2.36964621102362e-107	Th1	GSN
TSPO.1	2.54666355290683e-111	-1.002197625	0.178	0.537	5.4720159761309e-107	Th1	TSPO
ID1.1	2.97798765310752e-111	-1.757629498	0.101	0.402	6.39880207023213e-107	Th1	ID1
FKBP2	7.55906421397469e-111	-1.384336777	0.079	0.376	1.62421612765674e-106	Th1	FKBP2
DUSP2	8.99703183970677e-111	2.01126716706555	0.402	0.206	1.93319223139779e-106	Th1	DUSP2
TBCA	1.44238626900852e-109	-1.233848079	0.121	0.437	3.0992553762186e-105	Th1	TBCA
GRN	7.02448597131482e-109	-2.160319654	0.052	0.323	1.50935130065641e-104	Th1	GRN
TCEAL4.1	1.22758981567485e-107	-1.950657723	0.048	0.316	2.63772223694054e-103	Th1	TCEAL4
SOX2.1	1.83690029072181e-107	-2.011474549	0.09	0.374	3.94694765467395e-103	Th1	SOX2
HSBP1.1	3.72648926393939e-106	-1.613076803	0.059	0.335	8.00710748142656e-102	Th1	HSBP1
CEBPD.1	1.19657237824783e-105	-1.230553602	0.114	0.426	2.57107506914112e-101	Th1	CEBPD
TACSTD2.1	2.86341484360693e-104	-1.738248577	0.107	0.399	6.15261947445821e-100	Th1	TACSTD2
AP2S1	6.3159881442907e-104	-1.465481603	0.067	0.345	1.35711637256374e-99	Th1	AP2S1
NR4A2.1	1.41718037910237e-103	2.07027099663493	0.371	0.181	3.04509548057727e-99	Th1	NR4A2
ACTN1.1	1.44241892948408e-103	-2.14346523	0.044	0.3	3.09932555378244e-99	Th1	ACTN1
NME1.1	3.88732695995676e-103	-1.487149467	0.059	0.329	8.35269943885909e-99	Th1	NME1
PTMAP5	8.2541028548105e-103	1.35266453500149	0.624	0.526	1.77355908041313e-98	Th1	PTMAP5
DDR1.1	1.5070330452493e-102	-1.830877615	0.052	0.314	3.23816190432717e-98	Th1	DDR1
NDUFS8.1	2.39541256340434e-102	-1.343795362	0.076	0.356	5.1470229749869e-98	Th1	NDUFS8
MDK.1	2.80473216386107e-102	-1.971982938	0.053	0.314	6.02652800048828e-98	Th1	MDK
NDUFB1	4.04332527153143e-102	-1.04050803	0.135	0.45	8.68789301093958e-98	Th1	NDUFB1
S100A10.1	7.95219678670192e-102	-1.287847667	0.368	0.678	1.70868852355864e-97	Th1	S100A10
KLF5.1	1.66061410247833e-101	-1.828859664	0.05	0.308	3.56816152199519e-97	Th1	KLF5
PKP3.1	3.07206388897041e-101	-2.061362912	0.034	0.28	6.60094367823072e-97	Th1	PKP3
SGK1.1	8.01264216339337e-101	-1.64074275	0.089	0.367	1.72167642164833e-96	Th1	SGK1
RRBP1	9.03745155512519e-100	-1.445760622	0.087	0.366	1.94187721564975e-95	Th1	RRBP1
CD63.1	1.47790611748995e-99	-1.103929743	0.192	0.52	3.17557687465065e-95	Th1	CD63
SCAND1	1.79183813152111e-99	-1.469884163	0.062	0.327	3.85012259319942e-95	Th1	SCAND1
APP	2.31924362019387e-99	-2.124520412	0.034	0.276	4.98335876671057e-95	Th1	APP
PPP1R15A	7.84746493980903e-99	1.37972364497845	0.622	0.512	1.68618479161677e-94	Th1	PPP1R15A
GSTO1	5.10676852596619e-98	-1.202218692	0.094	0.379	1.09729135317436e-93	Th1	GSTO1
H1F0.1	8.66792259061178e-98	-2.231793508	0.043	0.287	1.86247652704475e-93	Th1	H1F0
CALML3	1.02286758397033e-97	-2.456672824	0.031	0.267	2.19783557767705e-93	Th1	CALML3
FAM107B	1.05865378050822e-97	1.84130214022372	0.464	0.291	2.27472937817802e-93	Th1	FAM107B
RGCC.1	1.18700026312777e-97	2.02944315119667	0.407	0.233	2.55050746538264e-93	Th1	RGCC
CYC1.1	3.35405647883515e-97	-1.598129399	0.054	0.308	7.20686115607309e-93	Th1	CYC1
DNAJC19.1	5.98033428188475e-97	-1.428030041	0.11	0.393	1.28499442714858e-92	Th1	DNAJC19
BATF	9.0188422646527e-97	2.17326300696889	0.271	0.106	1.93787863740593e-92	Th1	BATF
KRT6B.1	9.23397703766665e-97	-2.422373464	0.104	0.375	1.98410464608343e-92	Th1	KRT6B
ELF3.1	3.01934201256687e-96	-1.891706813	0.097	0.362	6.48766018240242e-92	Th1	ELF3
SYNGR2	1.01791432274028e-95	-1.080461825	0.143	0.446	2.18719250527205e-91	Th1	SYNGR2
CD151.1	1.03592041684735e-95	-1.896004629	0.04	0.281	2.22588219967991e-91	Th1	CD151
EIF6.1	1.29317699675292e-95	-1.083061996	0.173	0.488	2.778649412923e-91	Th1	EIF6
H2AFZ	2.66962003976476e-95	1.34736860213105	0.629	0.528	5.73621257944254e-91	Th1	H2AFZ
DYNC1I2	3.05410246288786e-95	-1.652121997	0.081	0.34	6.56234996200714e-91	Th1	DYNC1I2
COL7A1.1	7.85519450039468e-95	-2.265235892	0.058	0.305	1.6878456422998e-90	Th1	COL7A1
ABCC5.1	9.46193151842812e-95	-1.693078181	0.181	0.457	2.03308522536465e-90	Th1	ABCC5
ZFP36L1	1.56879641773167e-94	1.28585064999211	0.719	0.701	3.37087286278005e-90	Th1	ZFP36L1
KRT15.1	1.57220331803414e-93	-2.691629718	0.059	0.299	3.37819326945996e-89	Th1	KRT15
HLA-J	1.87953075837558e-93	1.5040704142442	0.426	0.234	4.03854774052161e-89	Th1	HLA-J
HSPA1A	5.24062742902083e-93	1.27546448363475	0.823	0.749	1.12605361567371e-88	Th1	HSPA1A
ARHGDIB	1.16165240939743e-92	1.26490121830897	0.559	0.388	2.49604253207226e-88	Th1	ARHGDIB
TM4SF1.1	2.39419291983124e-92	-1.753235011	0.082	0.34	5.14440232684138e-88	Th1	TM4SF1
LMO4	6.56994682757215e-92	-1.132229435	0.087	0.353	1.41168447484043e-87	Th1	LMO4
CTLA4	1.33074929199696e-91	2.15610913485884	0.293	0.125	2.85938100371388e-87	Th1	CTLA4
ATP6V1F	2.17725748250619e-91	-1.123718115	0.098	0.372	4.67827315266106e-87	Th1	ATP6V1F
FSCN1.1	2.49449099981035e-91	-1.790653323	0.067	0.315	5.3599128112925e-87	Th1	FSCN1
TNFRSF1A.1	3.87904867775075e-91	-1.516763355	0.055	0.3	8.33491189388303e-87	Th1	TNFRSF1A
PLXNB2	3.94559116742618e-91	-2.101491552	0.029	0.253	8.47789174144862e-87	Th1	PLXNB2
C8orf59	3.96108022074857e-91	-1.406535112	0.067	0.321	8.51117307032246e-87	Th1	C8orf59
CXCL14.1	1.95948399234953e-90	-2.540460943	0.133	0.398	4.21034325436143e-86	Th1	CXCL14
CDC42SE2	3.08753325830749e-90	2.01752143175471	0.346	0.178	6.6341827121253e-86	Th1	CDC42SE2
WARS	3.33629931454963e-90	-1.804186528	0.062	0.306	7.16870633717279e-86	Th1	WARS
MRPS12.1	1.07774974835094e-89	-1.532238001	0.059	0.304	2.31576088428167e-85	Th1	MRPS12
PPP1R14B	1.29129992636807e-89	-1.024949557	0.087	0.356	2.77461615178708e-85	Th1	PPP1R14B
CTNND1	1.35783725119663e-89	-1.803898493	0.031	0.254	2.91758490164619e-85	Th1	CTNND1
CKAP4	4.06644956780693e-89	-2.058547613	0.031	0.253	8.73758018634674e-85	Th1	CKAP4
COMT.1	4.76457994145096e-89	-1.147704408	0.089	0.354	1.02376529201957e-84	Th1	COMT
MIF.1	5.14531928380219e-89	-1.549097292	0.061	0.306	1.10557475451058e-84	Th1	MIF
PYCARD	7.27720434869302e-89	-1.898717039	0.035	0.26	1.56365289840367e-84	Th1	PYCARD
TIMM8B	2.77706664729583e-88	-1.498176135	0.052	0.288	5.96708310504454e-84	Th1	TIMM8B
FAM162A.1	2.83451944635863e-88	-1.644396603	0.059	0.3	6.09053193439079e-84	Th1	FAM162A
UQCRC1	6.57668449907797e-88	-1.56575175	0.054	0.291	1.41313219831688e-83	Th1	UQCRC1
FAM129B.1	2.4254980255521e-87	-1.640926393	0.054	0.291	5.21166760750379e-83	Th1	FAM129B
B3GNT5.1	9.87329550351558e-87	-1.592092557	0.056	0.292	2.12147500484039e-82	Th1	B3GNT5
CCDC137	1.46049347049938e-86	-1.486572029	0.044	0.273	3.13816232006202e-82	Th1	CCDC137
PSMC1	1.70320987960756e-86	-1.279304203	0.077	0.328	3.65968706831276e-82	Th1	PSMC1
DUT	6.86793582936105e-86	-1.27980987	0.086	0.339	1.47571337165481e-81	Th1	DUT
GPX1	1.02116090855345e-85	-1.226184485	0.114	0.384	2.1941684442088e-81	Th1	GPX1
NDUFB7	1.16909816667633e-85	-1.337856012	0.067	0.309	2.51204123073743e-81	Th1	NDUFB7
LAD1.1	1.88523935735757e-85	-1.528793794	0.048	0.277	4.05081380715421e-81	Th1	LAD1
AL358472.1	6.85061781125417e-85	1.31396744159304	0.558	0.433	1.47199224910418e-80	Th1	AL358472.1
PSENEN.1	4.93645817709873e-84	-1.070001055	0.082	0.335	1.0606967685132e-79	Th1	PSENEN
GADD45GIP1	6.59178426122493e-84	-1.435221104	0.062	0.297	1.4163766842094e-79	Th1	GADD45GIP1
HLA-DRA.1	1.22285238577734e-83	-2.365964383	0.275	0.58	2.62754292131976e-79	Th1	HLA-DRA
IFITM2	1.61429100788645e-83	1.07383349931043	0.585	0.419	3.46862708864561e-79	Th1	IFITM2
CD7	1.62970332991765e-83	1.39852646700827	0.364	0.179	3.50174354499405e-79	Th1	CD7
PER1	2.00054371131196e-83	2.26152173767824	0.301	0.146	4.29856827249602e-79	Th1	PER1
PLSCR1.1	1.02687041346967e-82	-1.048765345	0.09	0.345	2.20643645742227e-78	Th1	PLSCR1
ARL4C.1	1.77761491928095e-82	1.55019273677544	0.518	0.395	3.81956117705898e-78	Th1	ARL4C
POLR2I	2.30606709619986e-82	-1.504432507	0.05	0.274	4.95504636960464e-78	Th1	POLR2I
PDAP1	2.6226445948813e-82	-1.067285557	0.083	0.333	5.63527644102144e-78	Th1	PDAP1
NDUFC1	5.7853165121769e-82	-1.032221448	0.087	0.338	1.24309095897145e-77	Th1	NDUFC1
MTRNR2L12.1	6.33168264402653e-82	-1.408870174	0.289	0.546	1.36048864972198e-77	Th1	MTRNR2L12
GNG2	1.54041484923463e-81	1.99238600727111	0.303	0.145	3.30988938655045e-77	Th1	GNG2
TXNDC17	2.54158296196002e-81	-1.044269112	0.108	0.367	5.46109931036349e-77	Th1	TXNDC17
KTN1	2.74591044365234e-81	-1.415297634	0.303	0.599	5.90013777027579e-77	Th1	KTN1
CD53	5.16206400459486e-81	1.74176103406468	0.338	0.174	1.1091726926673e-76	Th1	CD53
IFIT3	1.1474208171202e-80	-1.52455068	0.05	0.269	2.46546310974618e-76	Th1	IFIT3
MTRNR2L1.1	1.42145594261269e-80	-1.584517331	0.192	0.445	3.05428238389189e-76	Th1	MTRNR2L1
RBM42	2.46928541100284e-80	-1.091441863	0.076	0.316	5.30575356262179e-76	Th1	RBM42
TMEM147	2.69641854594402e-79	-1.062986294	0.092	0.34	5.79379452966992e-75	Th1	TMEM147
LSR.1	4.55146991119841e-79	-1.230390119	0.072	0.307	9.77974339819203e-75	Th1	LSR
HECA	7.07909183210806e-79	2.2596415496918	0.306	0.155	1.52108446196506e-74	Th1	HECA
GIPC1	1.31893448116481e-78	-1.50795642	0.04	0.251	2.83399451967883e-74	Th1	GIPC1
PSMC3	1.88359703688512e-78	-1.094910847	0.077	0.314	4.04728495315506e-74	Th1	PSMC3
IDS	1.58895694627325e-76	1.93660807290428	0.397	0.255	3.41419179045734e-72	Th1	IDS
CLK1	1.96817475039126e-76	1.77827291834466	0.453	0.326	4.2290170861657e-72	Th1	CLK1
CD69.1	2.12760593169007e-76	1.89684549271929	0.33	0.169	4.57158686542245e-72	Th1	CD69
MT1X.1	3.20875420795035e-76	-1.446448019	0.08	0.308	6.89465016662291e-72	Th1	MT1X
PSMB7	3.82636552742634e-76	-1.059721535	0.07	0.299	8.22171160878099e-72	Th1	PSMB7
PBXIP1	1.60870411029985e-75	2.22173840644613	0.26	0.118	3.45662252180128e-71	Th1	PBXIP1
SUCLG1	1.810487687227e-75	-1.507279826	0.059	0.273	3.89019489354466e-71	Th1	SUCLG1
HM13	7.25107923817027e-75	-1.01261784	0.088	0.325	1.55803939590565e-70	Th1	HM13
CTSB.1	8.16368920088855e-75	-1.388919294	0.213	0.505	1.75413189859492e-70	Th1	CTSB
RSRC1	2.26409193601989e-74	-1.219561384	0.061	0.278	4.86485434292594e-70	Th1	RSRC1
GLO1	3.44513785800873e-74	-1.414180679	0.067	0.284	7.40256771550335e-70	Th1	GLO1
TNFAIP2	4.61591092653246e-74	-1.511124014	0.055	0.265	9.9182078078403e-70	Th1	TNFAIP2
ARL6IP5	7.08626423053038e-74	1.43942620062338	0.529	0.416	1.52262559521406e-69	Th1	ARL6IP5
SLC2A3.1	1.13034757094998e-73	1.80576959236138	0.331	0.177	2.42877782570022e-69	Th1	SLC2A3
TIPARP	1.25837411248091e-73	1.99112727783458	0.375	0.231	2.70386845548774e-69	Th1	TIPARP
RPS3AP47	1.44712931664274e-73	1.15454341974127	0.569	0.449	3.10944676267026e-69	Th1	RPS3AP47
MRPL21	2.58585474709212e-73	-1.042924066	0.063	0.282	5.55622609507684e-69	Th1	MRPL21
GPBP1	4.54760736880172e-72	1.82483994680681	0.433	0.306	9.77144395334425e-68	Th1	GPBP1
ARHGEF1	5.62472753272148e-72	2.09552896143454	0.282	0.14	1.20858520495587e-67	Th1	ARHGEF1
LAMTOR2	3.11154150638662e-71	-1.086937838	0.048	0.25	6.68576923477293e-67	Th1	LAMTOR2
NDUFB5	4.03655050902248e-71	-1.457152404	0.051	0.253	8.67333607873661e-67	Th1	NDUFB5
CARHSP1	6.78803482017491e-70	-1.225712027	0.06	0.266	1.45854504181098e-65	Th1	CARHSP1
SERPING1	1.29917991535907e-69	-1.804159987	0.052	0.25	2.79154788413204e-65	Th1	SERPING1
CTSD.1	1.32968664903234e-69	-1.016465951	0.16	0.424	2.85709770277579e-65	Th1	CTSD
RPL23AP65	2.08308958104384e-69	1.57987444301738	0.442	0.321	4.47593458278889e-65	Th1	RPL23AP65
PDIA4	7.49575538903132e-69	-1.048326896	0.063	0.271	1.61061296044116e-64	Th1	PDIA4
LSM8	8.78148763784136e-69	-1.143033083	0.054	0.254	1.88687824874297e-64	Th1	LSM8
MBNL1	3.03076589697676e-68	1.41048185329895	0.528	0.451	6.51220668283397e-64	Th1	MBNL1
LY6D	5.44137273741042e-68	-2.264847447	0.06	0.255	1.16918776008738e-63	Th1	LY6D
HBP1	1.17327605210688e-67	2.11060503247601	0.311	0.174	2.52101825316205e-63	Th1	HBP1
MRPL33	2.53670167122795e-67	-1.019268299	0.075	0.286	5.45061088096749e-63	Th1	MRPL33
HIST1H4C	4.20742960886648e-67	-1.887541573	0.172	0.417	9.04050400057141e-63	Th1	HIST1H4C
F11R.1	2.99742594430135e-66	-1.052165865	0.07	0.278	6.44056912652031e-62	Th1	F11R
CD96	4.89202521068009e-66	1.59247449658901	0.274	0.13	1.05114945701883e-61	Th1	CD96
LAPTM5	5.20106051884009e-66	1.0289407940161	0.458	0.294	1.11755187368317e-61	Th1	LAPTM5
MAL2.1	9.85294610170012e-66	-1.174178972	0.085	0.298	2.11710252887231e-61	Th1	MAL2
TSPYL2	1.06165828910022e-65	2.20605079908236	0.322	0.186	2.28118516578964e-61	Th1	TSPYL2
ZFP36L2	2.08405549492586e-65	1.60915645910807	0.496	0.408	4.47801004194719e-61	Th1	ZFP36L2
TIMP1	2.48568336052315e-65	-1.998637809	0.064	0.258	5.3409878367561e-61	Th1	TIMP1
RGS1	6.99769741259103e-65	1.04656422317192	0.461	0.288	1.50359524304344e-60	Th1	RGS1
DCUN1D1	1.6375556754559e-64	-1.033024972	0.069	0.273	3.51861587985209e-60	Th1	DCUN1D1
SPRR1B.1	2.44826501284717e-64	-2.831241867	0.128	0.347	5.26058703310471e-60	Th1	SPRR1B
LGALS1	3.39702073600837e-64	-1.613606702	0.167	0.389	7.29917845546118e-60	Th1	LGALS1
WIPF1	8.07826263965287e-64	1.6259229990192	0.352	0.211	1.73577629338221e-59	Th1	WIPF1
ELF1	1.08656107896535e-63	1.66373515455019	0.426	0.306	2.33469379037284e-59	Th1	ELF1
NEAT1.1	1.63383856967506e-63	-1.406480676	0.397	0.669	3.5106289346608e-59	Th1	NEAT1
MAF.1	4.87146463288955e-63	1.95822985245219	0.4	0.275	1.04673160566898e-58	Th1	MAF
ATP5MC1.1	8.05950439922969e-63	-1.167190783	0.084	0.289	1.73174571026248e-58	Th1	ATP5MC1
ZBTB1	1.99112642339137e-62	2.0530150810572	0.266	0.134	4.27833334594104e-58	Th1	ZBTB1
ADM	9.4932144171635e-62	-1.227124956	0.067	0.26	2.03980698181592e-57	Th1	ADM
RORA	1.74238666706979e-61	2.16224580434956	0.269	0.14	3.74386623153286e-57	Th1	RORA
EFNA1	2.81602770995966e-61	-1.016870306	0.072	0.269	6.05079874039032e-57	Th1	EFNA1
MTRNR2L8	3.36849121616638e-61	-1.470128362	0.065	0.252	7.2378770761767e-57	Th1	MTRNR2L8
EIF4G2	3.42908806282022e-61	1.07923766743177	0.63	0.635	7.36808152058181e-57	Th1	EIF4G2
RDX	1.14418246565213e-60	-1.03178456	0.071	0.263	2.45850486394673e-56	Th1	RDX
SLC50A1	1.66717340383701e-60	-1.051355191	0.062	0.251	3.58225549282458e-56	Th1	SLC50A1
CD44	9.84815341844341e-60	1.18203415769318	0.59	0.575	2.11607272502094e-55	Th1	CD44
EMP1.1	3.5121124445316e-58	-1.189332893	0.154	0.384	7.54647600956504e-54	Th1	EMP1
PDE4B.1	6.90887102781655e-58	1.80439464775191	0.26	0.132	1.48450911774694e-53	Th1	PDE4B
AC006064.4.1	1.34793154342486e-55	-1.05272421	0.167	0.384	2.896300507357e-51	Th1	AC006064.4
S100A8.1	3.52559247074177e-55	-1.954657172	0.67	0.871	7.57544054188283e-51	Th1	S100A8
CREBRF	4.06606432357645e-55	2.01717501862494	0.262	0.14	8.73675241206871e-51	Th1	CREBRF
ARID5B	2.37112723220179e-54	1.81233493048455	0.405	0.3	5.09484108383198e-50	Th1	ARID5B
SFPQ	4.99238474962765e-51	1.08365164987054	0.586	0.592	1.07271371115249e-46	Th1	SFPQ
COL1A1.1	2.27576362768134e-50	-2.542898887	0.14	0.348	4.8899333067989e-46	Th1	COL1A1
DNAJB1	1.19374050258294e-49	1.22415451135648	0.616	0.59	2.56499021789996e-45	Th1	DNAJB1
LYZ	2.271506385841e-49	-2.652498785	0.221	0.454	4.88078577125655e-45	Th1	LYZ
RPL34P34	3.20059111135146e-49	1.36688944507147	0.44	0.357	6.87711012096089e-45	Th1	RPL34P34
KDM6B	7.93536425658606e-49	1.82122141812316	0.332	0.223	1.70507171781265e-44	Th1	KDM6B
NHSL2	1.3133799754451e-48	1.2934889574882	0.431	0.344	2.82205955323889e-44	Th1	NHSL2
LMNA	6.53876729910432e-48	1.31651138025822	0.584	0.61	1.40498492955854e-43	Th1	LMNA
SAA1.1	1.43310873194351e-47	-1.947703074	0.105	0.282	3.07932073232703e-43	Th1	SAA1
TNFRSF1B	2.55264119450086e-47	1.37752426754752	0.348	0.227	5.484860134624e-43	Th1	TNFRSF1B
SLA	3.83666412025102e-47	1.66230412720643	0.28	0.161	8.24384019518336e-43	Th1	SLA
HLA-DRB1.1	6.00104568201178e-47	-1.48383835	0.412	0.678	1.28944468569387e-42	Th1	HLA-DRB1
HSP90AA2P	3.98446542395243e-46	1.73646608746656	0.314	0.205	8.56142085644659e-42	Th1	HSP90AA2P
LCP1	2.82658114590413e-45	1.07456998309757	0.404	0.277	6.07347490820421e-41	Th1	LCP1
SQSTM1	5.65639727202451e-45	1.21391561092049	0.529	0.498	1.21539008183991e-40	Th1	SQSTM1
ARID4B	9.62556844424074e-45	1.55134429624668	0.427	0.356	2.06824589161401e-40	Th1	ARID4B
SLPI	3.8800728824543e-44	-2.881456394	0.099	0.264	8.33711260252956e-40	Th1	SLPI
CYLD	6.2897756168634e-44	1.8441531631592	0.289	0.183	1.35148408679544e-39	Th1	CYLD
RPL34P33	1.27679336231499e-43	1.24318026715843	0.445	0.369	2.74344589760622e-39	Th1	RPL34P33
CHD2	2.81270603670241e-42	1.69741928302577	0.382	0.302	6.04366146106247e-38	Th1	CHD2
DEDD2	1.0742016823261e-41	2.0611452655126	0.297	0.199	2.30813715481408e-37	Th1	DEDD2
IL2RG	3.51218550358136e-41	1.38410122542042	0.389	0.296	7.54663299154527e-37	Th1	IL2RG
TOB2	1.01326045500728e-40	1.72552215188247	0.342	0.253	2.17719273967414e-36	Th1	TOB2
TIGIT	1.72906245969391e-40	1.52346693100622	0.289	0.177	3.71523650714429e-36	Th1	TIGIT
MKNK2	2.9493590903304e-40	1.63191194229621	0.349	0.261	6.33728787739293e-36	Th1	MKNK2
WFDC21P.1	1.24139532895259e-39	-1.482228274	0.13	0.299	2.66738614332044e-35	Th1	WFDC21P
HSP90AB3P	4.84616765379837e-38	1.70860296469957	0.324	0.236	1.04129604377166e-33	Th1	HSP90AB3P
MEF2D	2.5543773875663e-37	1.87426374697162	0.269	0.175	5.4885906926637e-33	Th1	MEF2D
TGFB1	3.47470658671903e-36	1.86596080854713	0.27	0.177	7.46610204288317e-32	Th1	TGFB1
MAP1LC3B	1.95090710515648e-34	1.49459429579074	0.375	0.306	4.19191409684973e-30	Th1	MAP1LC3B
PIM1	3.36839356388138e-34	1.74280777677864	0.294	0.206	7.23766725071192e-30	Th1	PIM1
HLA-DPA1.1	4.59199573566947e-34	-1.467873971	0.179	0.34	9.86682123723299e-30	Th1	HLA-DPA1
AHR	5.47600809522365e-34	1.94128859188378	0.274	0.187	1.17662985942071e-29	Th1	AHR
KMT2E	5.85491638936321e-34	1.16733409733651	0.482	0.452	1.25804588458247e-29	Th1	KMT2E
CDKN1A	6.88228875144381e-34	1.3842873673152	0.406	0.347	1.47879738402273e-29	Th1	CDKN1A
PNRC1	2.84758364222494e-33	1.02624472608358	0.479	0.432	6.11860297204874e-29	Th1	PNRC1
DUSP16	2.82294487457875e-32	1.87552169511065	0.253	0.166	6.06566165200737e-28	Th1	DUSP16
POLR2A	2.9502785988917e-32	1.67952751090183	0.318	0.243	6.33926362543859e-28	Th1	POLR2A
SLC38A1	6.85212771122723e-31	1.56972316401362	0.331	0.258	1.47231668131139e-26	Th1	SLC38A1
RYBP	3.0102313849825e-30	1.77126055780678	0.332	0.266	6.46808417691191e-26	Th1	RYBP
JUNB	3.52728990654678e-30	1.03700944424695	0.626	0.673	7.57908782219707e-26	Th1	JUNB
WAC	5.48472434814387e-30	1.48516710050192	0.382	0.333	1.17850272068567e-25	Th1	WAC
BCL11B	5.82855082020434e-30	1.84695310867274	0.268	0.187	1.25238071473731e-25	Th1	BCL11B
HSPD1	1.0739726487566e-29	1.24446987161026	0.509	0.509	2.30764503038331e-25	Th1	HSPD1
BX679664.3	2.05582324778268e-29	1.1950205488467	0.381	0.324	4.41734741251065e-25	Th1	BX679664.3
TAB2	2.57419337828805e-28	1.84152205677785	0.252	0.174	5.53116931192754e-24	Th1	TAB2
PPP2R5C	4.17279219631268e-28	1.55276317156801	0.368	0.319	8.96607859221705e-24	Th1	PPP2R5C
TOB1	5.11940282867213e-28	1.42092433694942	0.377	0.325	1.10000608579678e-23	Th1	TOB1
TUBA1A	6.09848528828801e-28	1.38982463996077	0.281	0.199	1.31038153389444e-23	Th1	TUBA1A
NR3C1	1.5216547546164e-27	1.69974266923914	0.324	0.259	3.26957957124425e-23	Th1	NR3C1
ARL6IP1	1.43687724946793e-25	1.12103124653775	0.466	0.458	3.08741814593173e-21	Th1	ARL6IP1
TERF2IP	1.92285997400403e-25	1.3984170627852	0.371	0.325	4.13164922614246e-21	Th1	TERF2IP
DDX3Y	4.27586470476692e-25	1.69016706556427	0.268	0.198	9.18755049113267e-21	Th1	DDX3Y
CLEC2D	4.34174640997154e-25	1.33877403722667	0.294	0.22	9.32911051110585e-21	Th1	CLEC2D
HLA-DPB1.1	8.41784915527343e-25	-1.491083206	0.179	0.306	1.8087432479936e-20	Th1	HLA-DPB1
SMAP2.1	2.44790497992806e-24	1.39337099705525	0.267	0.191	5.25981343037141e-20	Th1	SMAP2
AC034236.1	1.13237599319892e-23	1.17823950446689	0.37	0.33	2.43313629658652e-19	Th1	AC034236.1
UBE2S	1.67322456463879e-23	1.33392815712278	0.39	0.356	3.59525762203937e-19	Th1	UBE2S
AKAP13	2.78398471873373e-23	1.22707846775283	0.402	0.369	5.98194796514317e-19	Th1	AKAP13
AMD1	6.05568705257296e-22	1.26030235620696	0.394	0.374	1.30118547698635e-17	Th1	AMD1
DNAJB6	1.76884075759647e-21	1.35871216800505	0.375	0.355	3.80070813584754e-17	Th1	DNAJB6
CDKN1B	1.83567850453761e-21	1.68720252750944	0.267	0.207	3.94432240269997e-17	Th1	CDKN1B
PTP4A2	2.91658782236589e-21	1.30189579403527	0.389	0.372	6.2668722539176e-17	Th1	PTP4A2
AC008155.1	3.3090121411838e-21	1.44466756811555	0.287	0.232	7.11007438776163e-17	Th1	AC008155.1
HEXIM1	2.28961900512555e-20	1.28971079825262	0.348	0.307	4.91970435631328e-16	Th1	HEXIM1
HERPUD1.1	3.85855611180542e-20	1.45208949856901	0.304	0.253	8.2908795174363e-16	Th1	HERPUD1
PLIN2	1.86150061928504e-18	1.49063069256239	0.271	0.214	3.99980638065777e-14	Th1	PLIN2
AL136968.2	2.68219286469984e-17	1.32064278431955	0.293	0.251	5.76322780838056e-13	Th1	AL136968.2
FNBP1	6.19145933872815e-17	1.27730786314098	0.307	0.264	1.33035886811252e-12	Th1	FNBP1
NR4A1.1	1.388327902227e-16	1.35544405028302	0.35	0.319	2.98310016351516e-12	Th1	NR4A1
SH3KBP1	6.1499984369386e-16	1.07430131330612	0.287	0.233	1.321450164145e-11	Th1	SH3KBP1
ANKRD12	6.8613346300962e-16	1.18601953725154	0.343	0.313	1.47429497196877e-11	Th1	ANKRD12
EPC1	7.50737094252244e-16	1.45964458246434	0.275	0.231	1.6131087944198e-11	Th1	EPC1
GLS	8.0991452603271e-15	1.42046482813002	0.256	0.21	1.74026334208648e-10	Th1	GLS
G3BP2	1.67526218331501e-14	1.53230742832948	0.269	0.231	3.59963585328897e-10	Th1	G3BP2
NASP	5.51576724034938e-14	1.12735266722138	0.388	0.394	1.18517290693387e-09	Th1	NASP
TANK	6.11166107917963e-14	1.5644539946596	0.262	0.223	1.31321261608333e-09	Th1	TANK
SPTAN1	9.61188454007368e-14	1.39887520404792	0.278	0.245	2.06530563112563e-09	Th1	SPTAN1
STK4	1.89619383368946e-13	1.35862515619002	0.273	0.235	4.07435169044854e-09	Th1	STK4
REL.1	2.43775603754047e-13	1.34386602159021	0.29	0.255	5.23800639786322e-09	Th1	REL
PIM3	3.47337852614862e-13	1.22447227617693	0.318	0.294	7.46324843913553e-09	Th1	PIM3
CFLAR	4.13553182775903e-13	1.12067759057091	0.377	0.38	8.88601723830584e-09	Th1	CFLAR
PTP4A1	1.13615284845619e-12	1.61042347634464	0.256	0.224	2.44125162547782e-08	Th1	PTP4A1
SLC7A5.1	1.8467651884997e-12	1.07136049905737	0.376	0.376	3.96814436052931e-08	Th1	SLC7A5
BZW1	1.96345762134268e-12	1.11755309756097	0.361	0.363	4.21888139097901e-08	Th1	BZW1
RBBP6	1.56763610317011e-10	1.07561721161117	0.385	0.409	3.36837969488161e-06	Th1	RBBP6
FOSL2.1	2.76410340601408e-10	1.28331988809542	0.285	0.266	5.93922898850245e-06	Th1	FOSL2
CHD1	3.74936608716158e-10	1.34169648771698	0.29	0.273	8.05626291148408e-06	Th1	CHD1
RAB11FIP1	1.15958797475728e-09	1.45894574911493	0.258	0.233	2.49160668136097e-05	Th1	RAB11FIP1
RPL34P31	1.30135519394056e-09	1.13592489694675	0.286	0.272	2.79622190522008e-05	Th1	RPL34P31
SPTY2D1	1.82905383830308e-09	1.42315889826824	0.254	0.231	3.93008798236183e-05	Th1	SPTY2D1
PTGES3	5.75313167069064e-09	1.1057632760941	0.354	0.38	0.00012361754020813	Th1	PTGES3
ZFAND5	9.29167406927279e-09	1.15126900478216	0.34	0.356	0.000199650200726464	Th1	ZFAND5
SF1	1.34938881617136e-08	1.13300828993505	0.371	0.408	0.000289943174930741	Th1	SF1
SF3B1	2.37206206824667e-08	1.0921562455791	0.345	0.362	0.000509684976604163	Th1	SF3B1
GBP2	9.55232787307779e-08	1.08015270042486	0.277	0.26	0.00205250869008822	Th1	GBP2
SAP18	1.09785552012038e-07	1.06498854782384	0.385	0.438	0.00235896215608265	Th1	SAP18
WNK1	1.53506662177298e-07	1.09408568341354	0.367	0.405	0.00329839765020361	Th1	WNK1
IRF2BP2	1.90166384357854e-07	1.25770234551275	0.312	0.323	0.00408610510069722	Th1	IRF2BP2
AC005912.1	3.23939139268065e-07	1.03033980157972	0.274	0.265	0.00696048028545292	Th1	AC005912.1
RPL34P1	3.76376702335562e-07	1.17010416222274	0.252	0.241	0.00808720620308422	Th1	RPL34P1
DIAPH1	4.35875725183356e-07	1.23899184513334	0.266	0.26	0.00936566170701476	Th1	DIAPH1
PPP2CA	6.15577905932418e-07	1.26464964274119	0.29	0.295	0.0132269224647699	Th1	PPP2CA
CACYBP	7.88872968506013e-07	1.22841711656346	0.336	0.359	0.0169505134742887	Th1	CACYBP
PMAIP1	1.14357761673467e-06	1.19033197522451	0.302	0.302	0.0245720522507778	Th1	PMAIP1
CD74.1	1.66815836299503e-06	-1.103483224	0.602	0.74	0.0358437187456743	Th1	CD74
RGS2	2.82038871737461e-06	1.0657451259198	0.297	0.29	0.0606016923702282	Th1	RGS2
TFRC	6.90627494003169e-06	1.26264808679029	0.273	0.278	0.148395129636461	Th1	TFRC
HNRNPH1	3.32258896888583e-05	1.00135816720093	0.373	0.436	0.713924691744498	Th1	HNRNPH1
PTBP1	3.5482438460684e-05	1.16349140812794	0.308	0.336	0.762411155204718	Th1	PTBP1
KIAA1551	5.20014685386804e-05	1.18074784015227	0.252	0.25	1	Th1	KIAA1551
NUFIP2	8.9533367422454e-05	1.32902007367617	0.256	0.263	1	Th1	NUFIP2
TMEM50A.1	0.000117729645206933	1.15022279400254	0.291	0.313	1	Th1	TMEM50A
CSDE1	0.00034815853459201	1.00462647323548	0.339	0.388	1	Th1	CSDE1
ZC3H12A	0.00061395304911179	1.01121117742666	0.307	0.337	1	Th1	ZC3H12A
YME1L1	0.00118365121183804	1.09394224537972	0.289	0.316	1	Th1	YME1L1
KDM2A	0.00220026516315539	1.05194364488221	0.285	0.312	1	Th1	KDM2A
AHSA1	0.00301386976968949	1.03434312992325	0.293	0.327	1	Th1	AHSA1
EIF4B	0.00350542869668871	1.19472768586478	0.258	0.279	1	Th1	EIF4B
C6orf62	0.00380011636199659	1.04367587261447	0.303	0.345	1	Th1	C6orf62
PRNP	0.00493261541380107	1.01176777209981	0.278	0.306	1	Th1	PRNP
MAPKAPK2	0.00577209717003722	1.16042205537944	0.237	0.25	1	Th1	MAPKAPK2
RPL9P7	0.00703848333586628	1.00170828309411	0.249	0.269	1	Th1	RPL9P7
CCL5	0	3.62081194982004	0.947	0.283	0	CD8Tex	CCL5
GZMB	0	3.75063268297861	0.777	0.118	0	CD8Tex	GZMB
GZMA	0	3.9810648031101	0.791	0.135	0	CD8Tex	GZMA
NKG7	0	3.59608324311397	0.774	0.129	0	CD8Tex	NKG7
CD3D.1	0	2.66887155434794	0.81	0.225	0	CD8Tex	CD3D
GNLY	0	4.29486015344691	0.763	0.187	0	CD8Tex	GNLY
CD2.1	0	2.32624707644638	0.794	0.258	0	CD8Tex	CD2
CD7.1	0	2.56897526704917	0.679	0.156	0	CD8Tex	CD7
PTPRC.1	0	1.91102538389428	0.875	0.36	0	CD8Tex	PTPRC
IL32.2	0	1.61481325463262	0.835	0.328	0	CD8Tex	IL32
CD3G	0	2.91547856722284	0.658	0.157	0	CD8Tex	CD3G
CD8A	0	3.82214981674393	0.568	0.071	0	CD8Tex	CD8A
TRBC2.2	0	2.21880292415741	0.914	0.43	0	CD8Tex	TRBC2
CD52.1	0	2.1428114945821	0.785	0.305	0	CD8Tex	CD52
CD3E.2	0	2.27416047771914	0.706	0.238	0	CD8Tex	CD3E
ALOX5AP	0	2.57699943568681	0.618	0.154	0	CD8Tex	ALOX5AP
PRF1	0	4.36809917315639	0.48	0.047	0	CD8Tex	PRF1
CD96.1	0	2.73635108721367	0.527	0.111	0	CD8Tex	CD96
SRGN.1	0	1.56553806130308	0.962	0.563	0	CD8Tex	SRGN
LAG3	0	3.52154586297082	0.46	0.08	0	CD8Tex	LAG3
GZMH	0	3.99211234885855	0.349	0.036	0	CD8Tex	GZMH
CTSW	0	4.12258724344827	0.337	0.032	0	CD8Tex	CTSW
KLRD1	0	4.12012594397125	0.304	0.033	0	CD8Tex	KLRD1
CD8B	0	3.93201404668903	0.271	0.024	0	CD8Tex	CD8B
BTG1.1	8.65169271292356e-293	1.54487521080558	0.954	0.692	1.85898921322589e-288	CD8Tex	BTG1
SAMSN1.1	2.31865755334718e-268	2.05713092701422	0.681	0.248	4.98209948487708e-264	CD8Tex	SAMSN1
PTPN22	1.19213778109218e-263	2.91503851351898	0.424	0.092	2.56154645023276e-259	CD8Tex	PTPN22
TMSB4X	1.71223392260579e-262	1.04985993639276	0.995	0.927	3.67907702950306e-258	CD8Tex	TMSB4X
DUSP4.1	2.33880708689482e-261	2.35897963613952	0.608	0.202	5.0253947876109e-257	CD8Tex	DUSP4
IFITM2.1	5.56834372126101e-246	1.75923381587438	0.798	0.405	1.19647001538735e-241	CD8Tex	IFITM2
CXCR6	2.68521322749782e-243	3.19641464812395	0.313	0.05	5.76971766192456e-239	CD8Tex	CXCR6
CST7	9.88987049552754e-242	2.48357251328562	0.424	0.097	2.125036473374e-237	CD8Tex	CST7
CXCL13	4.8295767873908e-235	2.27649827786447	0.487	0.137	1.03773116430666e-230	CD8Tex	CXCL13
RGS1.1	1.17358534886186e-225	1.79045556491415	0.684	0.274	2.52168283909949e-221	CD8Tex	RGS1
IKZF3.1	3.68070125737769e-223	2.61278489692591	0.403	0.096	7.90872279172744e-219	CD8Tex	IKZF3
HCST	1.53878749291351e-216	2.19846379781966	0.531	0.176	3.30639268602327e-212	CD8Tex	HCST
ETS1.1	6.22949921047475e-201	1.92221252763458	0.57	0.208	1.33853249535471e-196	CD8Tex	ETS1
HLA-C.1	9.50015723607032e-198	1.19911241262268	0.951	0.808	2.04129878531443e-193	CD8Tex	HLA-C
S100A4	8.3026880791593e-195	1.34435559252099	0.845	0.539	1.78399858756896e-190	CD8Tex	S100A4
S100A11.2	1.26558571103936e-190	-1.726746991	0.683	0.883	2.71936401731027e-186	CD8Tex	S100A11
CNOT6L.1	5.66217729386111e-190	2.15898514074003	0.55	0.213	1.21663203513194e-185	CD8Tex	CNOT6L
IFNG	4.17694535677459e-188	2.72315855826656	0.344	0.081	8.97500248810156e-184	CD8Tex	IFNG
ITGA1	1.22693333582627e-187	3.08783228402161	0.292	0.058	2.63631165868991e-183	CD8Tex	ITGA1
TIGIT.1	1.15540038806314e-185	2.16180036546522	0.485	0.163	2.48260881383126e-181	CD8Tex	TIGIT
SLA.1	1.14147080539929e-183	2.16639964170384	0.464	0.149	2.45267831956145e-179	CD8Tex	SLA
SYTL3	2.79730957481259e-181	2.73460347680492	0.341	0.083	6.01057908339982e-177	CD8Tex	SYTL3
IFI27.2	7.7879884280201e-181	-2.277223723	0.374	0.735	1.67340507352868e-176	CD8Tex	IFI27
CREM.1	1.28172199229303e-176	2.00418967117035	0.625	0.294	2.75403604484004e-172	CD8Tex	CREM
ARHGDIB.1	2.08817781024519e-175	1.50361197491378	0.723	0.38	4.48686766087383e-171	CD8Tex	ARHGDIB
RUNX3.1	5.77308376518466e-170	1.72610659387228	0.611	0.276	1.24046250862523e-165	CD8Tex	RUNX3
TNFRSF1B.1	3.15196343483013e-167	2.04112363665103	0.53	0.214	6.77262383241949e-163	CD8Tex	TNFRSF1B
LSP1	3.99728576746465e-165	2.06740263749447	0.466	0.164	8.58896792855129e-161	CD8Tex	LSP1
S100A6.2	5.05374617023048e-162	-1.733378439	0.605	0.844	1.08589843959742e-157	CD8Tex	S100A6
WIPF1.1	3.53531587818963e-158	2.06833809540874	0.504	0.202	7.59633322746606e-154	CD8Tex	WIPF1
CLEC2D.1	6.40000336380869e-155	2.08146688378511	0.498	0.203	1.37516872278157e-150	CD8Tex	CLEC2D
PDE4D	2.4450885437509e-154	2.49779501627594	0.366	0.108	5.25376175395756e-150	CD8Tex	PDE4D
ITM2A.1	1.5021631284325e-151	1.91284765375265	0.494	0.191	3.22769791406292e-147	CD8Tex	ITM2A
LGALS3BP.2	5.12936016580033e-149	-2.764626996	0.107	0.527	1.10214561882552e-144	CD8Tex	LGALS3BP
KRT5.2	1.14221028237994e-148	-2.855672227	0.375	0.693	2.45426723374979e-144	CD8Tex	KRT5
GSTP1.2	2.85167310477894e-148	-2.0498557	0.333	0.695	6.1273900002385e-144	CD8Tex	GSTP1
APOBEC3G	5.08339085681889e-145	2.51355252920686	0.359	0.112	1.09226819340468e-140	CD8Tex	APOBEC3G
ARL4C.2	2.56107967649391e-143	1.87115131602015	0.652	0.387	5.50299190088246e-139	CD8Tex	ARL4C
EMB	2.11519704321973e-142	2.26786824165084	0.362	0.111	4.54492388676623e-138	CD8Tex	EMB
CYTIP.1	3.05875530588547e-142	1.75896338374298	0.426	0.144	6.57234752575611e-138	CD8Tex	CYTIP
MTRNR2L12.2	4.6904320602295e-141	-3.107661974	0.158	0.547	1.00783313678151e-136	CD8Tex	MTRNR2L12
LAPTM5.1	4.87187621516507e-140	1.2088965860534	0.62	0.286	1.04682004235252e-135	CD8Tex	LAPTM5
IL2RB	6.87360199308647e-139	2.30233943182537	0.34	0.1	1.47693086025449e-134	CD8Tex	IL2RB
HLA-B.1	2.10695355304218e-136	1.0447472474622	0.986	0.971	4.52721109942173e-132	CD8Tex	HLA-B
KRT17.2	2.89424795483338e-135	-2.844786562	0.321	0.658	6.21887058055049e-131	CD8Tex	KRT17
FYN.1	1.95657065208744e-134	1.80949546393365	0.457	0.179	4.20408336014028e-130	CD8Tex	FYN
MT-RNR1.2	3.59740828486826e-134	-1.695911683	0.976	0.995	7.72975118169643e-130	CD8Tex	MT-RNR1
HSPB1.2	4.56002986235934e-134	-1.642790235	0.63	0.848	9.79813616525152e-130	CD8Tex	HSPB1
LCP1.1	1.09685514795451e-128	1.52130641130907	0.566	0.267	2.35681265640986e-124	CD8Tex	LCP1
MT-CO2	2.72723077279773e-123	-1.066754906	0.997	0.997	5.86000076151048e-119	CD8Tex	MT-CO2
YBX3.2	3.19451818906113e-120	-2.108745428	0.104	0.491	6.86406123283564e-116	CD8Tex	YBX3
S100A2.2	3.22721295759857e-118	-2.508334174	0.609	0.818	6.93431248199205e-114	CD8Tex	S100A2
MTRNR2L1.2	3.95749940849244e-118	-3.439068633	0.089	0.443	8.5034789790277e-114	CD8Tex	MTRNR2L1
KRT6A.2	4.32620331713287e-118	-1.920459066	0.534	0.777	9.29571306752341e-114	CD8Tex	KRT6A
ARL6IP5.1	1.34126838927645e-117	1.34699327045006	0.658	0.408	2.88198338803831e-113	CD8Tex	ARL6IP5
SPINT2.2	1.65977002371466e-116	-2.000637136	0.195	0.57	3.56634784995569e-112	CD8Tex	SPINT2
HLA-J.1	2.42298391413027e-116	1.66309090347812	0.501	0.236	5.20626553629172e-112	CD8Tex	HLA-J
FXYD3.2	2.6871779857121e-116	-2.242410747	0.373	0.664	5.77393933789959e-112	CD8Tex	FXYD3
HSPA8.1	2.18072079463755e-115	1.10279808598639	0.812	0.645	4.68571477143771e-111	CD8Tex	HSPA8
RBPJ	1.15114604555388e-114	1.78353010661476	0.525	0.276	2.47346750808162e-110	CD8Tex	RBPJ
PERP.2	5.3733555584983e-114	-2.256882185	0.239	0.584	1.15457290885453e-109	CD8Tex	PERP
MT-ATP6	5.76876935488051e-113	-1.012759497	0.999	0.999	1.23953547128318e-108	CD8Tex	MT-ATP6
STK17B.1	2.68785367093107e-112	1.41823548997528	0.564	0.3	5.77539118272958e-108	CD8Tex	STK17B
MSN	1.52651649140188e-111	1.59592290356695	0.616	0.405	3.28002598507522e-107	CD8Tex	MSN
TNFAIP3.2	2.23764653988474e-111	1.35956093741796	0.651	0.406	4.80803112025034e-107	CD8Tex	TNFAIP3
TSC22D3.1	9.36288002499483e-111	1.56532143599619	0.556	0.298	2.01180203097064e-106	CD8Tex	TSC22D3
KRT19.2	1.00289827186121e-109	-3.222458955	0.092	0.423	2.15492751674818e-105	CD8Tex	KRT19
CD9.2	3.56766521991749e-109	-2.263349074	0.213	0.562	7.66584225803671e-105	CD8Tex	CD9
SFN.2	1.49685584070238e-108	-1.838372824	0.399	0.693	3.2162941449172e-104	CD8Tex	SFN
SLC7A5.2	1.06765590007939e-107	2.07238410083539	0.561	0.357	2.29407223250058e-103	CD8Tex	SLC7A5
IL2RG.1	2.74924368115023e-107	1.63588944298095	0.53	0.286	5.9072998976875e-103	CD8Tex	IL2RG
MT-ND4	1.56514117527881e-106	-1.084142216	1	1	3.36301884332158e-102	CD8Tex	MT-ND4
LTBR.2	3.1890452772004e-106	-3.082355068	0.032	0.361	6.85230158712049e-102	CD8Tex	LTBR
ZFP36L2.1	1.37711425229189e-105	1.69800248659157	0.612	0.4	2.95900539389959e-101	CD8Tex	ZFP36L2
ID2	1.14226552876864e-104	1.50056374410681	0.669	0.473	2.45438594166517e-100	CD8Tex	ID2
IGFBP2.2	1.37052167631052e-104	-3.540127074	0.032	0.353	2.94483992588841e-100	CD8Tex	IGFBP2
GNG2.1	8.75248964858289e-104	1.84064265499076	0.375	0.145	1.880647450791e-99	CD8Tex	GNG2
AKAP13.1	1.14632509861764e-103	1.62401476383416	0.574	0.353	2.46310873939973e-99	CD8Tex	AKAP13
EMP2.2	2.77273366853808e-102	-2.515412317	0.061	0.395	5.95777283358777e-98	CD8Tex	EMP2
ITGAE	5.33231554095447e-102	2.65711675452445	0.274	0.088	1.14575464028489e-97	CD8Tex	ITGAE
HES1.2	5.46554155363072e-101	-2.577957693	0.063	0.391	1.17438091362863e-96	CD8Tex	HES1
MIR205HG.2	5.53730519052248e-99	-1.998172676	0.114	0.459	1.18980076628757e-94	CD8Tex	MIR205HG
FAM107B.1	2.26187133201802e-98	1.42790144586508	0.536	0.293	4.86008293110712e-94	CD8Tex	FAM107B
GPR65	6.26269733273419e-97	2.2095086385685	0.273	0.087	1.34566577588459e-92	CD8Tex	GPR65
SDC1.2	1.37697611771121e-96	-2.751699768	0.06	0.376	2.95870858412607e-92	CD8Tex	SDC1
TNFRSF9	2.24147580743559e-95	2.36396921944146	0.257	0.079	4.81625906743686e-91	CD8Tex	TNFRSF9
CSTA.2	2.822377409898e-95	-2.069325965	0.313	0.631	6.06444234064784e-91	CD8Tex	CSTA
CD53.1	6.76944046191944e-95	1.6435429455037	0.407	0.175	1.45454967205263e-90	CD8Tex	CD53
CD69.2	2.62452186210358e-94	1.55496507580567	0.401	0.17	5.63931012510197e-90	CD8Tex	CD69
CXCR4.1	5.69873563086652e-93	1.74599221012221	0.501	0.277	1.22448732500429e-88	CD8Tex	CXCR4
ELF1.1	1.81743097740182e-92	1.63243190043518	0.518	0.302	3.90511394114329e-88	CD8Tex	ELF1
BIRC3.1	2.68582715161752e-92	1.30738340789432	0.517	0.269	5.77103680068056e-88	CD8Tex	BIRC3
CBLB	7.7030356360476e-92	2.23970625598241	0.29	0.102	1.65515126711755e-87	CD8Tex	CBLB
MBNL1.1	9.92162971121468e-92	1.40985626874926	0.624	0.445	2.1318605760487e-87	CD8Tex	MBNL1
CST3.1	1.68092820178806e-91	-2.710642226	0.139	0.464	3.61181042718201e-87	CD8Tex	CST3
RPS27.1	1.43750583562324e-89	1.07924623461804	0.947	0.917	3.08876878900366e-85	CD8Tex	RPS27
LCK	2.61897400512394e-89	1.74850612965754	0.286	0.096	5.62738944480981e-85	CD8Tex	LCK
SH3BGRL3	1.00695156133501e-87	1.00492626440342	0.825	0.736	2.16363681984053e-83	CD8Tex	SH3BGRL3
IER3.2	1.09754271240913e-87	-1.883357379	0.221	0.546	2.35829002615349e-83	CD8Tex	IER3
PKP1.2	3.03122415070523e-87	-2.441114202	0.071	0.37	6.51319133262033e-83	CD8Tex	PKP1
APOL1.2	3.72006885626107e-87	-2.534165246	0.095	0.399	7.99331195144816e-83	CD8Tex	APOL1
NPC2.1	6.18568341420689e-87	-2.061736256	0.103	0.419	1.32911779521063e-82	CD8Tex	NPC2
EVL	9.32943204647264e-87	1.90900100632811	0.372	0.166	2.00461506382558e-82	CD8Tex	EVL
CORO1A	2.36869700181398e-86	1.69666099175897	0.338	0.135	5.0896192477977e-82	CD8Tex	CORO1A
PLD3.2	2.63114965376534e-86	-2.249602974	0.084	0.387	5.65355126104559e-82	CD8Tex	PLD3
GIMAP7	9.97200450021867e-86	1.91894595291363	0.279	0.096	2.14268460696199e-81	CD8Tex	GIMAP7
RAB27A	1.11398634395015e-85	2.15856931800656	0.331	0.139	2.39362245724569e-81	CD8Tex	RAB27A
ID1.2	2.31908462218847e-85	-2.340160317	0.087	0.388	4.98301712769637e-81	CD8Tex	ID1
DST.2	1.74286783002673e-83	-2.651420015	0.096	0.393	3.74490010637844e-79	CD8Tex	DST
PDLIM1.2	8.57545819000537e-83	-2.511187495	0.047	0.329	1.84260870128645e-78	CD8Tex	PDLIM1
JUP.2	1.96614517062735e-82	-1.895805367	0.104	0.41	4.22465612812698e-78	CD8Tex	JUP
S100A16.2	2.26286786072287e-82	-2.234161492	0.076	0.37	4.86222417233522e-78	CD8Tex	S100A16
CLEC2B	4.85822620629076e-82	1.89675029434828	0.436	0.235	1.0438870649457e-77	CD8Tex	CLEC2B
DSP.2	4.63053240772326e-81	-2.482348687	0.143	0.442	9.94962498447497e-77	CD8Tex	DSP
RAB13.2	7.27353322180805e-81	-3.566818452	0.018	0.276	1.5628640833699e-76	CD8Tex	RAB13
EVI2B.1	1.23021115657794e-80	1.6768880561015	0.343	0.143	2.64335471213902e-76	CD8Tex	EVI2B
KRT16.2	2.91491879379224e-80	-2.693395118	0.211	0.506	6.26328601222139e-76	CD8Tex	KRT16
SPOCK2.1	4.61272735664315e-80	1.51470716788759	0.433	0.213	9.91136727121913e-76	CD8Tex	SPOCK2
MDK.2	8.71103158928544e-80	-2.763431924	0.035	0.303	1.87173935758976e-75	CD8Tex	MDK
SOX2.2	1.00869838725261e-79	-2.509074332	0.077	0.361	2.16739022468967e-75	CD8Tex	SOX2
GSN.1	1.15543640620066e-79	-2.338403743	0.062	0.344	2.48268620600336e-75	CD8Tex	GSN
MYADM.1	1.63929582037678e-78	1.52638622185669	0.429	0.218	3.5223549292436e-74	CD8Tex	MYADM
KLF5.2	1.55670176991593e-77	-2.796676513	0.035	0.297	3.34488509301836e-73	CD8Tex	KLF5
LSR.2	2.46400821736436e-77	-2.555103129	0.036	0.299	5.29441445665081e-73	CD8Tex	LSR
ABCC5.2	6.54509038642898e-77	-1.984674837	0.159	0.446	1.406343571332e-72	CD8Tex	ABCC5
PTPN7	6.61762923066405e-77	1.89269860588514	0.261	0.093	1.42192999279278e-72	CD8Tex	PTPN7
PREX1	1.2983698720989e-76	1.91256704484951	0.289	0.112	2.78980734417892e-72	CD8Tex	PREX1
DUSP2.1	1.16294770320801e-74	1.55578604387043	0.42	0.214	2.49882572988305e-70	CD8Tex	DUSP2
BLVRB.2	8.42132302408015e-74	-2.615297776	0.031	0.283	1.8094896781841e-69	CD8Tex	BLVRB
APOBEC3C	3.32635178253712e-73	1.86257379283417	0.411	0.228	7.14733207513751e-69	CD8Tex	APOBEC3C
NR3C1.1	4.63955126037872e-73	1.61232332975998	0.438	0.251	9.96900379317575e-69	CD8Tex	NR3C1
GRN.1	8.06895974583965e-73	-2.396660169	0.05	0.31	1.73377738058857e-68	CD8Tex	GRN
RPL22L1.2	1.64925753120781e-72	-1.625752716	0.142	0.43	3.54375965730622e-68	CD8Tex	RPL22L1
CDC42SE2.1	1.97717686011689e-72	1.66929615190755	0.377	0.183	4.24835991933316e-68	CD8Tex	CDC42SE2
GPNMB.2	2.66638439394586e-72	-2.554382193	0.045	0.3	5.72926014727148e-68	CD8Tex	GPNMB
ACTN1.2	9.62402826243597e-72	-2.679394802	0.039	0.288	2.06791495274962e-67	CD8Tex	ACTN1
H2AFJ.2	1.30715748885253e-71	-2.058880739	0.08	0.348	2.80868929629742e-67	CD8Tex	H2AFJ
ITGAL	9.21308477463994e-71	1.8821162634007	0.252	0.092	1.97961552552688e-66	CD8Tex	ITGAL
APBB1IP	1.13385948590936e-70	1.80288550115948	0.296	0.122	2.43632387737343e-66	CD8Tex	APBB1IP
KMT2E.1	2.1535968261142e-70	1.17550413426968	0.602	0.442	4.62743350027158e-66	CD8Tex	KMT2E
P4HB.1	3.11525901349574e-70	-1.114416538	0.249	0.565	6.6937570422983e-66	CD8Tex	P4HB
ELF3.2	1.13253784810849e-69	-2.177004261	0.087	0.35	2.43348407423072e-65	CD8Tex	ELF3
TACSTD2.2	1.77195896915595e-69	-1.866199825	0.109	0.384	3.8074082370254e-65	CD8Tex	TACSTD2
OASL	2.60337911716064e-69	2.1915572963588	0.277	0.114	5.59388070904307e-65	CD8Tex	OASL
NEAT1.2	1.50403884666486e-68	-1.752554402	0.374	0.658	3.23172826982879e-64	CD8Tex	NEAT1
PPP2R5C.1	2.74229745556239e-68	1.57968658051111	0.479	0.31	5.89237454276691e-64	CD8Tex	PPP2R5C
ROMO1.1	1.45401800362648e-67	-1.000265967	0.316	0.615	3.12424848439221e-63	CD8Tex	ROMO1
SLC38A1.1	5.89730078865852e-67	1.7900785380042	0.426	0.251	1.26715302045906e-62	CD8Tex	SLC38A1
TENT5C	7.62405672498059e-67	1.87634762833414	0.278	0.114	1.63818106849658e-62	CD8Tex	TENT5C
TM4SF1.2	7.70098994606261e-67	-2.231592758	0.075	0.328	1.65471170971047e-62	CD8Tex	TM4SF1
ARHGAP9	1.68511609692259e-66	1.96718358023982	0.26	0.103	3.62080895745757e-62	CD8Tex	ARHGAP9
SH3KBP1.1	4.62722021260153e-66	1.45101965034857	0.416	0.222	9.94250807081691e-62	CD8Tex	SH3KBP1
DDR1.2	2.34019798728627e-65	-1.926199868	0.054	0.301	5.02838341528202e-61	CD8Tex	DDR1
DNAJC19.2	2.56962989341662e-64	-1.693780042	0.118	0.378	5.52136375198429e-60	CD8Tex	DNAJC19
CALML3.1	2.93443072924611e-64	-2.943515266	0.031	0.255	6.30521130793111e-60	CD8Tex	CALML3
METRNL	6.55012470822638e-64	2.25123367812871	0.319	0.157	1.4074252960566e-59	CD8Tex	METRNL
TXN.1	7.06666998738627e-64	-1.229509902	0.292	0.58	1.51841538018969e-59	CD8Tex	TXN
COTL1	1.50420968334407e-63	1.34496134795629	0.481	0.297	3.23209534660141e-59	CD8Tex	COTL1
ZBTB1.1	2.05206792365815e-63	1.73972039630483	0.305	0.137	4.40927834756426e-59	CD8Tex	ZBTB1
KRT15.2	3.72777106714657e-63	-2.89661676	0.055	0.287	8.00986169197784e-59	CD8Tex	KRT15
DSG3.2	5.89391776062128e-63	-2.741588546	0.045	0.271	1.26642610922469e-58	CD8Tex	DSG3
B3GNT5.2	9.15340864610504e-63	-2.26266591	0.048	0.281	1.96679291578859e-58	CD8Tex	B3GNT5
SGK1.2	2.28077732346948e-62	-1.661077285	0.098	0.352	4.90070623493888e-58	CD8Tex	SGK1
FAM129B.2	2.20616596738739e-61	-1.948291559	0.047	0.28	4.74038881412529e-57	CD8Tex	FAM129B
APP.1	9.61985206115866e-61	-1.999316508	0.039	0.263	2.06701761238116e-56	CD8Tex	APP
COL7A1.2	1.68272990295583e-60	-2.522312046	0.061	0.292	3.6156817424812e-56	CD8Tex	COL7A1
PKP3.2	2.18847200942734e-60	-1.893808322	0.042	0.267	4.70236980665653e-56	CD8Tex	PKP3
FAM162A.2	4.45686765187688e-59	-2.052823512	0.059	0.288	9.57647152358785e-55	CD8Tex	FAM162A
MTCO2P12.1	5.13046067903458e-59	-1.531307156	0.122	0.374	1.10238208610416e-54	CD8Tex	MTCO2P12
PDCD5.2	5.58334441669645e-59	-1.282732315	0.141	0.408	1.19969321481557e-54	CD8Tex	PDCD5
EMP1.2	1.03287470747853e-58	-1.915506986	0.123	0.376	2.21933788395911e-54	CD8Tex	EMP1
TNFAIP2.1	1.97473277595946e-58	-2.392749277	0.04	0.256	4.24310831570409e-54	CD8Tex	TNFAIP2
GPX1.1	4.7252948749986e-58	-1.525252137	0.118	0.37	1.01532410979095e-53	CD8Tex	GPX1
FSCN1.2	6.07151880955336e-57	-2.051534445	0.075	0.302	1.30458724660873e-52	CD8Tex	FSCN1
TCEAL4.2	1.34297515715503e-56	-1.385564719	0.07	0.3	2.88565072017901e-52	CD8Tex	TCEAL4
LAD1.2	1.40458532390718e-56	-1.913360042	0.047	0.265	3.01803248547935e-52	CD8Tex	LAD1
ACAP1.1	2.37603804565831e-56	1.64533580362328	0.272	0.119	5.105392948706e-52	CD8Tex	ACAP1
FKBP2.1	4.59003315532963e-56	-1.237974036	0.107	0.358	9.86260424085677e-52	CD8Tex	FKBP2
PLEKHA2	3.95501290528955e-55	2.11126704333185	0.277	0.13	8.49813622959566e-51	CD8Tex	PLEKHA2
STK4.1	2.80099945905376e-54	1.59011773516184	0.385	0.226	6.01850753766882e-50	CD8Tex	STK4
MCL1.1	2.80866656552083e-54	1.2036029517714	0.593	0.489	6.0349818493346e-50	CD8Tex	MCL1
AKNA	2.98622888499874e-54	1.78387706794802	0.287	0.135	6.4165100051968e-50	CD8Tex	AKNA
TERF2IP.1	1.02744757157239e-53	1.34228991068896	0.47	0.318	2.20767659703759e-49	CD8Tex	TERF2IP
ANAPC11.2	1.21900828046655e-53	-1.044233828	0.18	0.446	2.61928309223848e-49	CD8Tex	ANAPC11
CLDN4.1	1.28483930371501e-53	-1.361177799	0.274	0.517	2.76073421189245e-49	CD8Tex	CLDN4
IKZF1	1.52436302899465e-53	1.53238205375386	0.257	0.109	3.27539884040081e-49	CD8Tex	IKZF1
VPS37B	1.54324646005132e-53	2.05238257932517	0.271	0.126	3.31597366871227e-49	CD8Tex	VPS37B
COMT.2	8.01569028728998e-53	-1.208146042	0.1	0.34	1.72233137203e-48	CD8Tex	COMT
FNBP1.1	8.25279211879553e-53	1.31859692377999	0.42	0.255	1.7732774425656e-48	CD8Tex	FNBP1
S100A8.2	6.79930319230528e-52	-2.019232942	0.715	0.856	1.46096627693064e-47	CD8Tex	S100A8
MAL2.2	7.86532850533449e-52	-1.707725956	0.071	0.289	1.69002313594122e-47	CD8Tex	MAL2
RAB8B	1.0179876483918e-51	1.6847425669409	0.28	0.133	2.18735006009946e-47	CD8Tex	RAB8B
EFNA1.1	1.18934358409341e-51	-1.906439776	0.054	0.261	2.55554255914151e-47	CD8Tex	EFNA1
CSTB.1	2.43809766682356e-51	-1.227842247	0.652	0.797	5.23874045670379e-47	CD8Tex	CSTB
LYST	2.68069016962586e-51	1.90460610858115	0.285	0.141	5.75999896747509e-47	CD8Tex	LYST
CD48	3.12200675827932e-51	1.55644801485675	0.26	0.115	6.70825592151478e-47	CD8Tex	CD48
WARS.1	3.26887656336286e-51	-1.878335138	0.077	0.292	7.02383507169778e-47	CD8Tex	WARS
MLF2.1	4.36766382749112e-51	-1.017588116	0.143	0.395	9.38479926613017e-47	CD8Tex	MLF2
H1F0.2	4.80857239021755e-51	-1.786072287	0.062	0.273	1.03321794948604e-46	CD8Tex	H1F0
TYMP.1	9.2682336339741e-51	-1.386103989	0.158	0.396	1.99146536093202e-46	CD8Tex	TYMP
PIP4K2A	1.02315812647261e-50	1.70634454561595	0.288	0.141	2.1984598663517e-46	CD8Tex	PIP4K2A
IQGAP1	1.05805375691684e-50	1.10355377282174	0.592	0.485	2.27344010748722e-46	CD8Tex	IQGAP1
GMFG	3.44631569546185e-50	1.43541095380031	0.307	0.153	7.40509853483888e-46	CD8Tex	GMFG
JAK1	1.34926543658382e-49	1.33216897738523	0.453	0.304	2.89916664358765e-45	CD8Tex	JAK1
SAMD4B	1.5416068882689e-49	-1.558272169	0.052	0.254	3.31245072082338e-45	CD8Tex	SAMD4B
TMSB4XP4.1	4.2230886854709e-49	1.00782276365206	0.615	0.511	9.07415065847133e-45	CD8Tex	TMSB4XP4
AL035078.1.1	4.37062042911183e-49	-1.366556753	0.264	0.485	9.3911521160326e-45	CD8Tex	AL035078.1
ATN1.1	4.53500655060828e-49	-1.097206177	0.182	0.433	9.74436857529202e-45	CD8Tex	ATN1
F11R.2	4.58125554406162e-48	-1.42448832	0.063	0.268	9.8437437875252e-44	CD8Tex	F11R
NFE2L1.1	6.76686352211415e-48	-1.036838907	0.109	0.341	1.45399596499667e-43	CD8Tex	NFE2L1
PDE4B.2	2.27043091176568e-47	1.38170741719599	0.283	0.136	4.87847490011091e-43	CD8Tex	PDE4B
RGS2.1	2.40913351306531e-47	1.21593444149583	0.432	0.277	5.17650517952344e-43	CD8Tex	RGS2
TGFB1.1	9.87603080972189e-47	1.74524978923915	0.318	0.177	2.12206274008494e-42	CD8Tex	TGFB1
ATP5MC1.2	1.94508410228239e-46	-1.549668865	0.077	0.28	4.17940221057416e-42	CD8Tex	ATP5MC1
CD151.2	2.22114601932314e-46	-1.444643561	0.067	0.266	4.77257645171962e-42	CD8Tex	CD151
RHOH	3.13192050814199e-46	1.35962024044566	0.258	0.118	6.72955759584469e-42	CD8Tex	RHOH
CELF2	3.50537524282755e-46	1.6178120426462	0.272	0.133	7.53199978426356e-42	CD8Tex	CELF2
CXCL14.2	3.68611721274705e-46	-2.431730104	0.164	0.381	7.92036005502958e-42	CD8Tex	CXCL14
GRINA	7.1369395115286e-46	-1.205107654	0.064	0.264	1.53351419284215e-41	CD8Tex	GRINA
CTLA4.1	1.62518591145096e-45	1.02979145831961	0.285	0.134	3.49203696793468e-41	CD8Tex	CTLA4
FABP5.2	2.00567305300841e-45	-1.784649976	0.332	0.566	4.30958968899917e-41	CD8Tex	FABP5
HSPH1.1	2.09996200762333e-45	1.08705152503013	0.629	0.566	4.51218836578024e-41	CD8Tex	HSPH1
PHLDA2.1	2.18261286212268e-44	-1.233388605	0.075	0.276	4.68978025684301e-40	CD8Tex	PHLDA2
TNFRSF1A.2	2.20891361768838e-44	-1.113098535	0.08	0.285	4.74629269032703e-40	CD8Tex	TNFRSF1A
SREBF1	3.6926099447962e-44	-1.367185999	0.062	0.254	7.9343109883836e-40	CD8Tex	SREBF1
ADM.1	5.49011593144989e-44	-1.529158411	0.061	0.251	1.17966121019064e-39	CD8Tex	ADM
CYC1.2	8.5194830126391e-44	-1.164513361	0.087	0.292	1.83058131492576e-39	CD8Tex	CYC1
KRT6B.2	1.13996537772967e-43	-2.122239241	0.147	0.357	2.44944360712773e-39	CD8Tex	KRT6B
CD37.1	1.30424012859155e-43	1.23945991018993	0.288	0.145	2.80242076430466e-39	CD8Tex	CD37
ETS2.1	1.72788756260466e-43	-1.090501367	0.095	0.304	3.71271200576864e-39	CD8Tex	ETS2
MT1E.2	2.59165125771754e-43	-1.151810515	0.178	0.4	5.56868105745768e-39	CD8Tex	MT1E
ITGB2	5.4736074068925e-43	1.07813703979687	0.324	0.17	1.17611402351899e-38	CD8Tex	ITGB2
ATP5PD	2.70641565011695e-42	-1.29019589	0.07	0.261	5.8152753074063e-38	CD8Tex	ATP5PD
HIPK1	1.21959118863211e-41	1.719564914	0.264	0.135	2.62053558701381e-37	CD8Tex	HIPK1
S100A10.2	1.31655036087459e-41	-1.128286318	0.457	0.653	2.82887176041123e-37	CD8Tex	S100A10
CD59.1	5.22253333605262e-41	-1.126887285	0.082	0.278	1.12216573791763e-36	CD8Tex	CD59
DDX24	9.22586045323584e-41	1.17932866339442	0.49	0.383	1.98236063558679e-36	CD8Tex	DDX24
ARHGEF1.1	1.42704451213831e-40	1.51137470974391	0.28	0.148	3.06629054323159e-36	CD8Tex	ARHGEF1
SAA1.2	1.57097151521312e-40	-2.492039405	0.089	0.275	3.37554649473843e-36	CD8Tex	SAA1
S100A9.1	5.79096930780007e-39	-2.564822273	0.351	0.552	1.244305575167e-34	CD8Tex	S100A9
ATP1B1.1	8.30012067324982e-38	-1.028164063	0.166	0.379	1.78344692906119e-33	CD8Tex	ATP1B1
WFDC21P.2	1.21149857500534e-37	-1.903704344	0.107	0.293	2.60314698811396e-33	CD8Tex	WFDC21P
IDS.1	1.43709810723394e-37	1.35068876993707	0.388	0.263	3.08789270301356e-33	CD8Tex	IDS
MIF.2	6.7120181587599e-37	-1.037555396	0.101	0.29	1.44221134177274e-32	CD8Tex	MIF
ATF3	1.61982573364716e-36	-1.216427466	0.112	0.296	3.48051955388766e-32	CD8Tex	ATF3
PDCD4	4.33185904800149e-36	1.52619130764552	0.349	0.23	9.3078655364408e-32	CD8Tex	PDCD4
COL1A1.2	4.17611059077208e-35	-2.771615946	0.139	0.337	8.97320882639196e-31	CD8Tex	COL1A1
CTSB.2	5.60646762163563e-35	-1.467766391	0.264	0.485	1.20466169786085e-30	CD8Tex	CTSB
PRDM1	5.86886919685813e-35	1.46575583517103	0.287	0.164	1.26104392432891e-30	CD8Tex	PRDM1
ITM2C	8.93348865393123e-35	1.77760152007079	0.267	0.152	1.9195387070702e-30	CD8Tex	ITM2C
RANBP2	9.68537124079295e-35	1.97128284457764	0.298	0.185	2.08109571850918e-30	CD8Tex	RANBP2
PEA15	3.07710752724571e-34	-1.101754055	0.087	0.26	6.61178094379285e-30	CD8Tex	PEA15
LEPROTL1	4.14295311254707e-34	1.56302660990928	0.316	0.199	8.90196335292988e-30	CD8Tex	LEPROTL1
GLIPR1	4.30407697510339e-34	1.52092819867551	0.326	0.207	9.24817019640466e-30	CD8Tex	GLIPR1
GPBP1.1	1.68053041749408e-33	1.15717912031986	0.424	0.313	3.61095570806954e-29	CD8Tex	GPBP1
NR4A2.2	5.1733587047824e-33	1.27409623191917	0.321	0.196	1.11159958489659e-28	CD8Tex	NR4A2
KRT13.1	5.19341886690474e-33	-1.406222998	0.272	0.475	1.11590991193182e-28	CD8Tex	KRT13
YPEL5.1	7.081385502242e-33	1.14410349557669	0.419	0.307	1.52157730286674e-28	CD8Tex	YPEL5
KRT14.1	7.48257628808832e-33	-2.882855694	0.242	0.418	1.60778116702154e-28	CD8Tex	KRT14
PTP4A2.1	1.91325336493673e-32	1.19696435195677	0.459	0.366	4.11100750523955e-28	CD8Tex	PTP4A2
SLPI.1	7.86798642783493e-32	-3.188642862	0.095	0.256	1.69059424374889e-27	CD8Tex	SLPI
CKLF	4.34994680173352e-31	1.502101256	0.271	0.159	9.34673069288481e-27	CD8Tex	CKLF
STK17A	2.90033258673814e-30	1.30606445412856	0.342	0.231	6.23194462912425e-26	CD8Tex	STK17A
DSTN.2	3.11123483441756e-30	-1.190023363	0.208	0.389	6.68511028871302e-26	CD8Tex	DSTN
RGCC.2	5.82082892876721e-30	1.29552791750656	0.36	0.247	1.25072151192421e-25	CD8Tex	RGCC
MAP1LC3B.1	6.20589105457353e-30	1.16153793903572	0.405	0.306	1.33345981089622e-25	CD8Tex	MAP1LC3B
FOSL2.2	2.08948193844367e-28	1.51902548268898	0.354	0.259	4.48966984113392e-24	CD8Tex	FOSL2
SMAP2.2	1.10775940337779e-27	1.01726712386969	0.308	0.191	2.38024263003785e-23	CD8Tex	SMAP2
PHLDA1.1	2.47228633320768e-27	1.39817766687274	0.347	0.246	5.31220164416335e-23	CD8Tex	PHLDA1
RASSF5	3.83395892121781e-27	1.58506329360588	0.254	0.152	8.23802753402071e-23	CD8Tex	RASSF5
CFLAR.1	6.36963441410965e-27	1.07058584792709	0.451	0.373	1.36864334655974e-22	CD8Tex	CFLAR
SLC2A3.2	7.22614656400995e-27	1.1173891645538	0.301	0.188	1.55268211220882e-22	CD8Tex	SLC2A3
ARID4B.1	1.27006567582654e-25	1.08582264248896	0.437	0.358	2.72899011764849e-21	CD8Tex	ARID4B
GBP2.1	1.3877244526405e-25	1.06987777769256	0.357	0.253	2.98180353138864e-21	CD8Tex	GBP2
KMT2A	2.58161525709279e-25	1.1918746094405	0.361	0.266	5.54711670291529e-21	CD8Tex	KMT2A
SUN2	2.92439114561483e-25	1.569674856	0.304	0.212	6.28363925458258e-21	CD8Tex	SUN2
SMCHD1	9.06515500761519e-25	1.19258684281063	0.313	0.213	1.94782985648628e-20	CD8Tex	SMCHD1
KIAA1551.1	2.83830022863653e-24	1.14662831770605	0.338	0.242	6.09865570127131e-20	CD8Tex	KIAA1551
LYZ.1	6.48682964748192e-24	-2.65659167	0.255	0.438	1.39382508635444e-19	CD8Tex	LYZ
BHLHE40	2.40791344713625e-23	1.1726727942403	0.343	0.249	5.17388362386167e-19	CD8Tex	BHLHE40
CYLD.1	2.4089063659682e-23	1.3220196111451	0.284	0.188	5.17601710855587e-19	CD8Tex	CYLD
RNF19A	2.70496434621622e-23	1.34459703694866	0.307	0.215	5.81215689071479e-19	CD8Tex	RNF19A
GABARAPL1	6.50334692353988e-23	1.45808578121645	0.31	0.225	1.39737415346101e-18	CD8Tex	GABARAPL1
TLN1	7.51002240959179e-23	1.03316251805592	0.406	0.327	1.61367851514899e-18	CD8Tex	TLN1
GLS.1	9.23232638621657e-23	1.50231404877923	0.297	0.208	1.98374997060635e-18	CD8Tex	GLS
DUSP5	1.39562921006339e-22	1.6561964727724	0.265	0.176	2.9987884836632e-18	CD8Tex	DUSP5
SPRR1B.2	2.22091103221533e-22	-2.540361291	0.182	0.331	4.77207153492107e-18	CD8Tex	SPRR1B
HCLS1	1.20431412926975e-21	1.21670859507664	0.292	0.199	2.58770976956191e-17	CD8Tex	HCLS1
BCL11B.1	3.25988535382159e-21	1.24430402858818	0.28	0.19	7.00451565975646e-17	CD8Tex	BCL11B
TMEM50A.2	3.75271266581775e-21	1.16045120367362	0.376	0.304	8.06345370504259e-17	CD8Tex	TMEM50A
HECA.1	4.08417678298514e-21	1.24825578277892	0.258	0.168	8.77567065360017e-17	CD8Tex	HECA
FAM129A	1.43657576659917e-20	1.24288190284657	0.3	0.215	3.08677034969163e-16	CD8Tex	FAM129A
CCND2	4.3454966824687e-20	1.05200319553193	0.427	0.374	9.3371687216205e-16	CD8Tex	CCND2
DIAPH1.1	1.85358071426353e-19	1.310929658	0.327	0.254	3.98278888073804e-15	CD8Tex	DIAPH1
MBP	2.71280146750132e-19	1.33878766992229	0.251	0.169	5.82899651322008e-15	CD8Tex	MBP
PDCL3	2.53540769063517e-18	1.47662938787394	0.252	0.173	5.4478305048678e-14	CD8Tex	PDCL3
JOSD1	3.44996071278977e-18	1.39020880949164	0.266	0.189	7.41293058357138e-14	CD8Tex	JOSD1
ROCK1	2.20814349028467e-17	1.09168767438547	0.336	0.264	4.74463791757467e-13	CD8Tex	ROCK1
SERPINB9	4.72223235768314e-17	1.08166944565635	0.26	0.178	1.01466606669538e-12	CD8Tex	SERPINB9
SPTY2D1.1	2.05977512052965e-16	1.18705925937297	0.299	0.228	4.42583880148206e-12	CD8Tex	SPTY2D1
CDKN1B.1	3.53548679603662e-16	1.12351517646954	0.282	0.208	7.59670047864389e-12	CD8Tex	CDKN1B
POLR2A.1	6.05549160450076e-16	1.29015000882781	0.311	0.247	1.30114348105908e-11	CD8Tex	POLR2A
LITAF	3.28526348060029e-15	1.04588584003931	0.366	0.306	7.05904564076585e-11	CD8Tex	LITAF
PRPF38B	8.47700589806722e-15	1.00108938100061	0.37	0.32	1.8214542573177e-10	CD8Tex	PRPF38B
PIM1.1	1.92826268778671e-14	1.15982836953219	0.281	0.212	4.14325803724731e-10	CD8Tex	PIM1
G3BP2.1	3.93376285938261e-14	1.18339082454345	0.293	0.23	8.45247625595541e-10	CD8Tex	G3BP2
PRNP.1	4.15950891773956e-14	1.10884810238716	0.347	0.298	8.93753681154698e-10	CD8Tex	PRNP
DDX3Y.1	4.66673082766234e-14	1.18783822263155	0.268	0.202	1.00274045293981e-09	CD8Tex	DDX3Y
PAIP2	1.92895882886244e-13	1.13876068577215	0.295	0.236	4.14475383557673e-09	CD8Tex	PAIP2
PPP1R18	3.04123348289596e-13	1.23180166377205	0.26	0.197	6.53469838469855e-09	CD8Tex	PPP1R18
CLDND1	6.13300772966098e-13	1.26417143404086	0.274	0.216	1.31779937087225e-08	CD8Tex	CLDND1
SERINC1	6.3010363321521e-13	1.18746149274413	0.254	0.194	1.35390367668952e-08	CD8Tex	SERINC1
HSP90AB3P.1	1.37451968834781e-12	1.06985543503701	0.299	0.243	2.95343045435295e-08	CD8Tex	HSP90AB3P
HNRNPUL1	3.45902065659753e-12	1.15921735832584	0.349	0.315	7.4323976848311e-08	CD8Tex	HNRNPUL1
GSPT1	5.31262175975642e-11	1.06450962616984	0.345	0.314	1.14152303751886e-06	CD8Tex	GSPT1
TMEM123	9.30880945892574e-11	1.08347073457881	0.332	0.298	2.00018388843937e-06	CD8Tex	TMEM123
PPP1R2	1.1865799940923e-10	1.12089476098333	0.26	0.207	2.54960443330612e-06	CD8Tex	PPP1R2
SURF4.1	2.15368277863474e-10	1.17647887795297	0.29	0.25	4.62761818645246e-06	CD8Tex	SURF4
TIPARP.1	1.91833439316964e-09	1.0132051773759	0.293	0.247	4.1219251106036e-05	CD8Tex	TIPARP
LASP1	2.28082749078838e-09	1.25993894094014	0.256	0.214	4.90081402945699e-05	CD8Tex	LASP1
RAP1B	2.30803583756991e-09	1.13327301872255	0.282	0.245	4.95927660418646e-05	CD8Tex	RAP1B
IGKC.1	9.04299717256876e-09	-1.933567689	0.489	0.632	0.000194306880246985	CD8Tex	IGKC
DDX6	1.62246184611682e-08	1.1076684641958	0.273	0.237	0.000348618376875121	CD8Tex	DDX6
HSP90AA2P.1	3.389259620134e-08	1.02528810450786	0.259	0.217	0.000728250214578193	CD8Tex	HSP90AA2P
MOB1A	8.50311912197992e-08	1.10535004337304	0.294	0.269	0.00182706520573983	CD8Tex	MOB1A
NAA50	1.5410957761904e-07	1.23050454095592	0.273	0.247	0.0033113524943003	CD8Tex	NAA50
BUB3	1.59275941214719e-06	1.02258101028894	0.255	0.228	0.0342236214888068	CD8Tex	BUB3
CHORDC1	2.9556291267874e-06	1.03317130760966	0.25	0.222	0.063507603047281	CD8Tex	CHORDC1
ETF1	0.000156950498428329	1.09120545719367	0.259	0.252	1	CD8Tex	ETF1
RALA	0.00126141831078904	1.048995024	0.272	0.276	1	CD8Tex	RALA
HLA-DQA1.1	0	3.79584256080324	0.978	0.17	0	pDC	HLA-DQA1
NAPSB	0	6.00906628117101	0.754	0.022	0	pDC	NAPSB
AIF1	0	3.87322609791816	0.768	0.076	0	pDC	AIF1
HCK	0	4.53506273898113	0.743	0.058	0	pDC	HCK
HLA-DMB.1	0	3.82914723762226	0.768	0.086	0	pDC	HLA-DMB
SPI1	0	3.89177344295066	0.725	0.061	0	pDC	SPI1
LST1	0	4.63261564961319	0.681	0.051	0	pDC	LST1
MNDA	0	3.77604477783691	0.678	0.059	0	pDC	MNDA
CD86	0	3.67857057785648	0.67	0.056	0	pDC	CD86
WDFY4	0	5.90674976037128	0.562	0.029	0	pDC	WDFY4
S100B	0	6.48861461329534	0.551	0.026	0	pDC	S100B
C1orf162	0	4.1900775025367	0.558	0.039	0	pDC	C1orf162
PKIB	0	5.62795971187993	0.525	0.02	0	pDC	PKIB
CPVL	0	5.28971095999527	0.54	0.036	0	pDC	CPVL
CSF2RA	0	4.67717532392746	0.529	0.027	0	pDC	CSF2RA
LGALS2	0	5.13048763248313	0.507	0.021	0	pDC	LGALS2
RGS18	0	4.69240050011227	0.413	0.018	0	pDC	RGS18
P2RY13	0	4.74534844264859	0.399	0.019	0	pDC	P2RY13
CD1A	0	6.58835076873718	0.319	0.008	0	pDC	CD1A
CD1C	0	5.44844817589078	0.297	0.009	0	pDC	CD1C
CD1E	0	6.18132989828054	0.261	0.005	0	pDC	CD1E
HLA-DQB1.1	8.03557089938152e-299	4.09086296177425	0.971	0.19	1.72660311915011e-294	pDC	HLA-DQB1
MS4A6A	4.53691212062211e-285	3.91500247637735	0.554	0.047	9.74846307358073e-281	pDC	MS4A6A
LY86	3.77196174861204e-275	4.44050526238638	0.341	0.016	8.1048142092427e-271	pDC	LY86
BCL2A1.1	5.10855221733151e-274	3.63706100415333	0.754	0.097	1.09767461493802e-269	pDC	BCL2A1
PLEK.1	6.32170050819329e-251	3.1214966913202	0.707	0.088	1.35834378819549e-246	pDC	PLEK
HLA-DPB1.2	6.98067979333995e-250	4.15737002754118	0.993	0.273	1.49993866719495e-245	pDC	HLA-DPB1
HLA-DOA	1.08578560649497e-247	3.99455498563077	0.391	0.025	2.33302753267574e-243	pDC	HLA-DOA
TYROBP	1.42126129752027e-245	3.26136198668918	0.808	0.127	3.05386414998181e-241	pDC	TYROBP
IGSF6	1.32855434737856e-239	3.47589045409226	0.572	0.06	2.85466472621231e-235	pDC	IGSF6
CLIC2	1.02928976797179e-236	4.57829991829596	0.33	0.018	2.21163492444099e-232	pDC	CLIC2
FGL2	1.55437018378359e-233	3.21326187477965	0.576	0.061	3.33987521389579e-229	pDC	FGL2
GPR82	2.23799710726192e-223	4.21570911112724	0.315	0.018	4.80878438437368e-219	pDC	GPR82
SLC8A1	2.42784712361068e-223	3.7956647390437	0.413	0.032	5.21671511450226e-219	pDC	SLC8A1
HLA-DMA.1	9.37320986051527e-221	3.06576788360542	0.761	0.12	2.01402160272892e-216	pDC	HLA-DMA
HLA-DPA1.2	6.33406434609675e-220	3.74098944496285	0.982	0.303	1.36100040604581e-215	pDC	HLA-DPA1
PPP1R14A	2.88933389119403e-214	4.74646874066195	0.293	0.016	6.20831173200862e-210	pDC	PPP1R14A
IDO1	1.06350006304421e-210	4.41926387629075	0.402	0.033	2.28514258546309e-206	pDC	IDO1
HLA-DQB2	1.08688048645814e-205	5.01068293333727	0.341	0.024	2.3353801012526e-201	pDC	HLA-DQB2
FPR1	3.19136776770489e-193	3.96748377906855	0.377	0.031	6.85729192246751e-189	pDC	FPR1
1-Mar	1.55894980058276e-192	3.51149452627702	0.42	0.039	3.34971543651218e-188	pDC	1-Mar
DPYSL2	2.18415060783914e-185	3.10198105351629	0.649	0.102	4.69308441106395e-181	pDC	DPYSL2
SIGLEC10	1.0333679381042e-182	4.20785530380923	0.304	0.021	2.22039768860451e-178	pDC	SIGLEC10
BASP1.1	7.25929955599456e-178	3.31660661584849	0.732	0.146	1.55980569559655e-173	pDC	BASP1
ALDH2	4.07405425445111e-176	3.29781713881956	0.634	0.106	8.75392037653911e-172	pDC	ALDH2
RASSF4	2.53824081539895e-173	3.73839947422404	0.435	0.047	5.45391804004773e-169	pDC	RASSF4
HLA-DRA.2	8.80866001656596e-171	3.5634744047845	0.993	0.527	1.89271677775953e-166	pDC	HLA-DRA
MEF2C.1	3.63446337589448e-164	2.7087325201488	0.511	0.067	7.80937145578446e-160	pDC	MEF2C
NAAA	1.91455848253235e-162	3.53223672454533	0.402	0.043	4.11381181141727e-158	pDC	NAAA
CD74.2	8.60479766677769e-162	3.12093889581661	1	0.714	1.84891287466052e-157	pDC	CD74
HLA-DRB1.2	2.19274418377547e-161	3.32211230314796	0.996	0.633	4.71154942767836e-157	pDC	HLA-DRB1
SLC2A6	3.79811569337496e-155	3.54341551431264	0.377	0.039	8.16101119035478e-151	pDC	SLC2A6
RNASE6	2.723735586635e-154	3.5287397692457	0.315	0.027	5.85249065500262e-150	pDC	RNASE6
LTB.1	2.15354176638433e-150	3.34851056099022	0.594	0.1	4.62731519343002e-146	pDC	LTB
PAK1	1.50476329386121e-145	3.21668446131448	0.721	0.18	3.23328488951958e-141	pDC	PAK1
MCOLN2	9.96924708148334e-143	3.13027601852832	0.275	0.022	2.14209212039832e-138	pDC	MCOLN2
APOBR	1.46807351701974e-142	3.04167868274288	0.33	0.032	3.15444956602031e-138	pDC	APOBR
DAPP1	7.96418152923361e-140	2.94191678538817	0.576	0.104	1.71126368518643e-135	pDC	DAPP1
FAM49A	2.92893850044357e-135	3.5935239020147	0.283	0.025	6.29341015590311e-131	pDC	FAM49A
SCIMP	8.23404920922392e-135	3.36356852582757	0.297	0.027	1.76925015358594e-130	pDC	SCIMP
NCF2	1.84814149190342e-131	2.99681421130722	0.453	0.066	3.97110162365288e-127	pDC	NCF2
CTSH.1	5.89040115972755e-131	2.72899966095392	0.678	0.158	1.26567049719066e-126	pDC	CTSH
LCP1.2	2.30894590689358e-128	2.07952453887646	0.902	0.281	4.96123207014223e-124	pDC	LCP1
NCKAP1L	4.93241528063626e-128	2.24453760498258	0.558	0.097	1.05982807135031e-123	pDC	NCKAP1L
CST3.2	1.92702521102035e-126	4.15945435482864	0.884	0.424	4.14059907091942e-122	pDC	CST3
CTSZ	4.62239199419575e-124	2.23179577084569	0.685	0.161	9.9321336779284e-120	pDC	CTSZ
COTL1.1	9.57047908110273e-123	2.28650040625208	0.87	0.302	2.05640884015654e-118	pDC	COTL1
RGS10	9.75740263065863e-121	2.55045826839363	0.757	0.221	2.09657310324962e-116	pDC	RGS10
PPA1	1.2113655367872e-115	2.84453049694258	0.801	0.292	2.60286112889465e-111	pDC	PPA1
ABI3	5.86400497126866e-113	2.78318925957092	0.399	0.058	1.2599987481765e-108	pDC	ABI3
LSP1.1	4.90888118305143e-111	2.18294396308607	0.71	0.18	1.05477129980226e-106	pDC	LSP1
PLEKHO1	6.94744032354942e-111	2.32282678003706	0.587	0.124	1.49279650232106e-106	pDC	PLEKHO1
TMSB4X.1	8.17699773465676e-111	1.55625793829762	1	0.932	1.7569915032457e-106	pDC	TMSB4X
SNX20	2.11276225666585e-110	3.11145590445156	0.268	0.027	4.53969226089791e-106	pDC	SNX20
ACTB	2.93506128395692e-109	1.54569667253451	1	0.947	6.30656618083823e-105	pDC	ACTB
CCDC88A	3.54384283277736e-108	2.40112843470764	0.638	0.155	7.61465509478871e-104	pDC	CCDC88A
LITAF.1	1.10556928794523e-107	2.20785655219278	0.83	0.3	2.37553672900791e-103	pDC	LITAF
RAB31	3.93607530193709e-107	2.40681944457862	0.627	0.153	8.45744500127222e-103	pDC	RAB31
ALOX5	1.77575955377758e-104	3.13561961759648	0.264	0.028	3.8155745532019e-100	pDC	ALOX5
RAB32	2.0976176733089e-103	3.23393370342272	0.388	0.062	4.50715109463884e-99	pDC	RAB32
ARPC5	1.48182892439991e-102	1.97319296012982	0.877	0.364	3.1840058098581e-98	pDC	ARPC5
RASSF2	3.04474718613694e-101	2.55923726347429	0.348	0.049	6.54224827885243e-97	pDC	RASSF2
SERPINB9.1	1.35684786784807e-100	2.13420916824019	0.667	0.175	2.91545901364515e-96	pDC	SERPINB9
AXL	5.06005395364077e-100	3.38944051289811	0.254	0.027	1.08725379301879e-95	pDC	AXL
SMCO4	1.06551361830905e-99	2.96041796796405	0.38	0.061	2.28946911166066e-95	pDC	SMCO4
ARPC2	2.45891955162636e-99	1.8769834172712	0.96	0.626	5.28348044057955e-95	pDC	ARPC2
IL4I1	3.51642546516272e-99	3.68814814750405	0.264	0.03	7.55574339699514e-95	pDC	IL4I1
MS4A7	4.11791528046648e-99	2.28803478741051	0.319	0.041	8.84816456313832e-95	pDC	MS4A7
UVRAG	8.03970676796674e-99	2.51230142940226	0.42	0.073	1.72749179323301e-94	pDC	UVRAG
ITGB2.1	8.87712968189979e-99	1.77611236572109	0.685	0.174	1.90742885474981e-94	pDC	ITGB2
CTSS	4.25715255918476e-98	1.42161927920168	0.79	0.245	9.1473437039203e-94	pDC	CTSS
LYN	4.11781954164779e-97	2.14979961581948	0.554	0.125	8.84795884913861e-93	pDC	LYN
RGS19	1.23224775984986e-96	2.5634796881929	0.435	0.08	2.6477307615894e-92	pDC	RGS19
PABPC1	6.39212718795388e-96	1.39215587028381	0.996	0.914	1.37347636887565e-91	pDC	PABPC1
C15orf48	1.72763330098687e-94	2.94678530765007	0.634	0.186	3.71216567383048e-90	pDC	C15orf48
SERPINB1	2.29397728007382e-94	2.35739122884527	0.797	0.296	4.92906898169461e-90	pDC	SERPINB1
GNG5	6.93987024318345e-94	2.02167683335681	0.837	0.349	1.49116991915283e-89	pDC	GNG5
TNF	1.52203079940435e-93	2.1132666490774	0.558	0.131	3.27038757868013e-89	pDC	TNF
TSPAN33	3.30712498648789e-92	3.34038062556766	0.254	0.029	7.10601945846653e-88	pDC	TSPAN33
CYBB	3.50079936441565e-92	2.01413955822787	0.406	0.07	7.52216759431991e-88	pDC	CYBB
AP1S2	7.03448543094959e-91	2.4462126643367	0.464	0.094	1.51149988454814e-86	pDC	AP1S2
UCP2	3.45378403486093e-90	2.05215726524255	0.688	0.21	7.42114575570567e-86	pDC	UCP2
UBE2E2	4.04563949276647e-90	3.02787437294373	0.409	0.079	8.69286557810732e-86	pDC	UBE2E2
LGALS1.1	5.66292569792535e-89	2.03860975095091	0.83	0.348	1.21679284471322e-84	pDC	LGALS1
C1QB	2.67580780365424e-88	2.04562323318982	0.38	0.066	5.74950822771186e-84	pDC	C1QB
SUSD3	1.33378122673406e-87	2.74073544646561	0.29	0.039	2.86589572188348e-83	pDC	SUSD3
FTL	1.89243172970123e-87	1.28911544734851	0.989	0.725	4.06626805760903e-83	pDC	FTL
TMSB10	1.68364285481254e-85	1.15046528447618	1	0.963	3.6176434021357e-81	pDC	TMSB10
SLAMF7	3.02227815262904e-85	2.79446200786264	0.366	0.064	6.49396906655401e-81	pDC	SLAMF7
GPR183.2	6.74493607932801e-85	2.70705585905781	0.652	0.194	1.44928441536521e-80	pDC	GPR183
GCA	7.28893816633673e-85	2.93322078169624	0.275	0.037	1.56617414380077e-80	pDC	GCA
PFN1	5.47238521351204e-84	1.34068163416775	0.978	0.77	1.17585141082733e-79	pDC	PFN1
CST7.1	1.96146694050187e-81	2.3567558228277	0.511	0.119	4.21460401505637e-77	pDC	CST7
GLIPR2	3.06670622021005e-81	2.32916685026912	0.373	0.068	6.58943165536533e-77	pDC	GLIPR2
FCER1G	2.76465265681938e-79	2.02335619448791	0.609	0.182	5.94040916370781e-75	pDC	FCER1G
MT-ND2	6.42223145052092e-79	-1.705409788	0.986	0.998	1.37994487177343e-74	pDC	MT-ND2
BLOC1S6	1.75540260367772e-78	2.06933351357892	0.565	0.154	3.77183357452232e-74	pDC	BLOC1S6
ATG3	2.46322534626368e-78	2.19936436989197	0.569	0.163	5.29273230151677e-74	pDC	ATG3
SYK	2.17014413494016e-76	2.55221214599688	0.395	0.082	4.66298870274592e-72	pDC	SYK
PSMA7	3.0293878885079e-75	1.59854430070873	0.902	0.483	6.50924575603692e-71	pDC	PSMA7
GPX1.2	4.20563019934312e-75	1.96890854930711	0.775	0.337	9.03663760932856e-71	pDC	GPX1
CYBA.1	5.97457909939927e-75	1.62522845316884	0.837	0.361	1.28375781108792e-70	pDC	CYBA
MT-ND3	6.45763964773553e-75	-1.580507942	0.967	0.991	1.38755303110893e-70	pDC	MT-ND3
PEA15.1	1.35014405415066e-74	1.99677105751892	0.674	0.235	2.90105452915352e-70	pDC	PEA15
ADAM19	1.75344300140387e-74	2.04098455098314	0.315	0.052	3.7676229771165e-70	pDC	ADAM19
FTH1	1.02481399427677e-73	1.21212810123833	0.996	0.911	2.2020178295025e-69	pDC	FTH1
ITGA4	1.33169011777385e-73	1.80376217405922	0.37	0.069	2.86140255606068e-69	pDC	ITGA4
LYZ.2	1.33805041850494e-73	1.29262736779823	0.826	0.412	2.87506893424156e-69	pDC	LYZ
OGFRL1	1.51516035615341e-73	2.58985582542303	0.413	0.093	3.25562505726683e-69	pDC	OGFRL1
APBB1IP.1	2.19528651320546e-73	1.65039468707532	0.525	0.13	4.71701213092457e-69	pDC	APBB1IP
PLXNC1	9.21089191925358e-73	2.18163132031992	0.279	0.042	1.97914434669002e-68	pDC	PLXNC1
DSE	3.15128468467423e-72	2.17629126814677	0.504	0.134	6.77116540195951e-68	pDC	DSE
MT-ND4.1	1.09010897351785e-70	-1.5624212	0.996	1	2.34231715139781e-66	pDC	MT-ND4
C1orf54	1.34931705391742e-70	2.95761081423729	0.319	0.058	2.89927755375235e-66	pDC	C1orf54
SKAP2	2.07844559821187e-70	1.94301781581302	0.511	0.138	4.46595605687784e-66	pDC	SKAP2
ITSN2.1	4.18745861432323e-70	1.69925019115051	0.696	0.248	8.99759232459632e-66	pDC	ITSN2
SNX10	4.49819782229423e-70	1.89083642812772	0.46	0.112	9.66527766076361e-66	pDC	SNX10
TPM3	1.71899945959924e-69	1.29220412549172	0.967	0.656	3.6936141388409e-65	pDC	TPM3
PHACTR1	1.979343728665e-69	2.98433590764173	0.257	0.039	4.25301586978248e-65	pDC	PHACTR1
GSN.2	2.32888845160214e-69	1.84654195518935	0.743	0.309	5.00408261595753e-65	pDC	GSN
VIM.1	3.3582994051202e-68	1.15917847338593	0.967	0.516	7.21597793178177e-64	pDC	VIM
FLOT1	6.91414118360133e-67	1.83044854436343	0.598	0.191	1.48564151612042e-62	pDC	FLOT1
GRB2	3.27573428126228e-66	1.65759375959844	0.714	0.278	7.03857025014825e-62	pDC	GRB2
TNFSF13B	3.31287132382481e-66	2.04668714920471	0.348	0.069	7.11836661350238e-62	pDC	TNFSF13B
RPL21.1	1.25521696080746e-65	1.24383326979676	0.986	0.837	2.69708468368699e-61	pDC	RPL21
H2AFY	2.50839396707441e-65	1.59093519779018	0.848	0.465	5.38978611705279e-61	pDC	H2AFY
AL022718.1	2.14122595728589e-64	-2.71315729	0.159	0.714	4.60085221442018e-60	pDC	AL022718.1
LAP3	3.0854139632055e-64	1.79138325330437	0.663	0.245	6.62962898273965e-60	pDC	LAP3
VASP	1.08024301953017e-63	1.88319924936599	0.587	0.194	2.32111817606447e-59	pDC	VASP
FADS2	1.54910239417656e-63	2.64244402078916	0.341	0.072	3.32855631436717e-59	pDC	FADS2
PTPRE	2.39543864931718e-63	2.52426926683034	0.486	0.139	5.14707902578782e-59	pDC	PTPRE
CAP1	8.19910426822163e-63	1.5340022451057	0.783	0.358	1.76174153411278e-58	pDC	CAP1
MT-ND1	1.10013904033295e-62	-1.359023568	0.982	0.99	2.36386875596341e-58	pDC	MT-ND1
CKLF.1	2.02971483939433e-62	1.96912698185321	0.529	0.161	4.36124827540659e-58	pDC	CKLF
KRT6A.3	3.70470092298264e-62	-3.197840579	0.42	0.762	7.96029087321279e-58	pDC	KRT6A
ST3GAL5	6.15263097013547e-62	2.41032616260696	0.355	0.078	1.32201581655301e-57	pDC	ST3GAL5
NUB1	9.30322477755759e-62	2.46014315446236	0.663	0.259	1.9989839079538e-57	pDC	NUB1
SEPT6.1	8.44041830651891e-61	1.47068977405091	0.522	0.148	1.81359268152172e-56	pDC	SEPT6
SAMHD1	1.31864899845104e-60	2.13864707503113	0.63	0.245	2.83338110297174e-56	pDC	SAMHD1
HHEX	1.8332478466901e-60	2.30212704190517	0.257	0.043	3.93909964818302e-56	pDC	HHEX
FXYD3.3	1.85545740934858e-60	-4.394761029	0.167	0.647	3.98682133546729e-56	pDC	FXYD3
PPT1	4.78937304527199e-60	2.42441911412769	0.453	0.128	1.02909258623759e-55	pDC	PPT1
ALCAM	6.25747104506927e-60	2.03013313888688	0.471	0.135	1.34454280345403e-55	pDC	ALCAM
TAOK3	3.42994631612983e-59	1.62238423935195	0.616	0.218	7.36992564946817e-55	pDC	TAOK3
FNBP1.2	4.93137429804779e-59	1.38997590228156	0.699	0.26	1.05960439542153e-54	pDC	FNBP1
TPM4	2.26568169183708e-58	1.22212826100796	0.906	0.526	4.86827025125033e-54	pDC	TPM4
CAT	6.58502595205737e-58	2.27697904597367	0.279	0.052	1.41492452631857e-53	pDC	CAT
RHOF	6.70034554281851e-58	1.6377942660042	0.315	0.062	1.43970324678541e-53	pDC	RHOF
BID	7.13869569298364e-58	2.49490694678752	0.402	0.107	1.5338915435514e-53	pDC	BID
GNAI2	7.40942404568928e-58	1.40409443653066	0.815	0.405	1.59206294469726e-53	pDC	GNAI2
CMTM6	3.09656300012714e-57	1.44681597280832	0.656	0.244	6.65358491837318e-53	pDC	CMTM6
LACTB	8.03256731203793e-57	2.12305561229023	0.431	0.12	1.72595773833759e-52	pDC	LACTB
RNU2-63P	6.48772850106363e-56	2.61486377011355	0.279	0.055	1.39401822302354e-51	pDC	RNU2-63P
NUP62	1.23729125193493e-55	1.59377718091338	0.623	0.23	2.65856771303258e-51	pDC	NUP62
SAT1	2.17948753852301e-55	1.45460398709549	0.953	0.648	4.68306487402439e-51	pDC	SAT1
MT-ND5	3.85098026296449e-55	-1.31563211	0.989	0.996	8.2746012910318e-51	pDC	MT-ND5
ACTR3	3.9244087645265e-55	1.36515725523665	0.768	0.354	8.4323771123381e-51	pDC	ACTR3
RHOG	4.07806901870601e-55	1.67065245519346	0.565	0.195	8.76254690049361e-51	pDC	RHOG
CSTB.2	7.19743068380561e-55	-2.486024519	0.449	0.791	1.54651193102931e-50	pDC	CSTB
EVI2B.2	1.99768450292968e-54	1.34279070744932	0.522	0.153	4.29242469144499e-50	pDC	EVI2B
CDC42	3.70674253791446e-54	1.21230770084438	0.862	0.483	7.9646776912168e-50	pDC	CDC42
RPS27.2	5.50339481845971e-54	1.10423498946467	0.986	0.918	1.18251444464244e-49	pDC	RPS27
IL1B	8.2725496536356e-54	2.24435712468765	0.399	0.109	1.77752274407668e-49	pDC	IL1B
ID2.1	9.22215012738236e-54	1.65964921989953	0.844	0.483	1.98156339787065e-49	pDC	ID2
SNX3	9.83165077365179e-54	1.71766360759158	0.649	0.262	2.11252680173456e-49	pDC	SNX3
MT-ATP6.1	2.8079545088109e-53	-1.253426898	0.996	1	6.03345185308198e-49	pDC	MT-ATP6
LGALS9	3.52565970053569e-53	1.67522043531852	0.453	0.128	7.57558499854105e-49	pDC	LGALS9
BTN2A2	4.48222382919347e-53	2.05111375997313	0.25	0.045	9.63095434178801e-49	pDC	BTN2A2
LRMP	5.5118791995513e-53	1.81487143664481	0.275	0.053	1.18433748360759e-48	pDC	LRMP
IFI27.3	9.25678792167504e-53	-3.094319317	0.391	0.709	1.98900602073031e-48	pDC	IFI27
ARHGAP25	1.11593732368432e-52	1.768479179	0.333	0.076	2.39781452740049e-48	pDC	ARHGAP25
SH3BGRL	1.25119654084151e-52	1.44423230068093	0.63	0.231	2.68844600730615e-48	pDC	SH3BGRL
GRN.2	1.6324327714803e-52	1.49303600065885	0.667	0.277	3.50760829607973e-48	pDC	GRN
VPS35	1.89634284040201e-52	1.75392266130379	0.504	0.166	4.0746718611718e-48	pDC	VPS35
SYNGR2.1	2.85856522995854e-52	1.5610274430696	0.783	0.396	6.14219910961192e-48	pDC	SYNGR2
SUCLG1.1	3.35594346171639e-52	1.69408511037787	0.605	0.235	7.21091571619001e-48	pDC	SUCLG1
YWHAH	5.54552990063448e-52	2.07865683491517	0.547	0.202	1.19156800974933e-47	pDC	YWHAH
RPL5	8.96368431107366e-52	1.00864111624227	0.975	0.717	1.9260268479204e-47	pDC	RPL5
BRI3	1.24716738651335e-51	1.70803367276587	0.572	0.211	2.67978856340124e-47	pDC	BRI3
SERPINF1	3.95115946375261e-51	2.12433392722498	0.337	0.082	8.48985633976524e-47	pDC	SERPINF1
DUSP1	6.39545954450789e-51	1.42321301476528	0.663	0.268	1.37419239232841e-46	pDC	DUSP1
TYMP.2	6.74343664882873e-51	1.33288138124936	0.764	0.365	1.44896223273383e-46	pDC	TYMP
RPL41	8.73008110593959e-51	-2.037728168	0.743	0.858	1.87583252723324e-46	pDC	RPL41
PAK2	2.7390667344408e-50	1.35694188022841	0.703	0.306	5.88543269229295e-46	pDC	PAK2
PTPN1	4.49873626542886e-50	1.47269408298157	0.652	0.266	9.66643461352699e-46	pDC	PTPN1
FERMT3	6.88933083836236e-50	1.69105980833193	0.312	0.069	1.48031051723892e-45	pDC	FERMT3
RGS1.2	8.39310925741733e-50	1.56393235083392	0.703	0.303	1.80342738614126e-45	pDC	RGS1
SNRPB2	1.41074077100342e-49	1.41616255869475	0.663	0.273	3.03125869465504e-45	pDC	SNRPB2
VAMP8	2.5044623597532e-49	1.48996367504163	0.717	0.344	5.38133827240171e-45	pDC	VAMP8
SH3BGRL3.1	5.81957487471896e-49	1.18376339864359	0.949	0.74	1.25045205333086e-44	pDC	SH3BGRL3
POMP	1.17275860669491e-48	1.50668716454775	0.757	0.389	2.51990641820536e-44	pDC	POMP
GDI2	1.33107227089766e-48	1.64698899890877	0.627	0.273	2.8600749884778e-44	pDC	GDI2
MTATP6P1	1.35364164473791e-48	1.128232029	0.594	0.204	2.90856980204835e-44	pDC	MTATP6P1
TUBA1A.1	2.76321561051943e-48	1.12326051106358	0.587	0.202	5.9373213823231e-44	pDC	TUBA1A
AC016739.1	3.13093522435731e-48	-2.63983548	0.141	0.618	6.72744051657656e-44	pDC	AC016739.1
ALOX5AP.1	5.20833616084564e-48	1.64786503165433	0.543	0.19	1.1191151908809e-43	pDC	ALOX5AP
AL590867.2	8.82021418155616e-48	-2.334259805	0.152	0.637	1.89519942119097e-43	pDC	AL590867.2
GPSM3	1.07986036660099e-47	1.42697605093625	0.373	0.096	2.32029596971555e-43	pDC	GPSM3
SUB1	1.40231673037954e-47	1.17322002648582	0.888	0.496	3.01315795856653e-43	pDC	SUB1
NMT1	1.46671517901268e-47	1.49633427027342	0.591	0.227	3.15153090514454e-43	pDC	NMT1
S100A10.3	2.95349570364686e-47	1.37901179173068	0.917	0.628	6.346176218426e-43	pDC	S100A10
MYO1F	5.39555369818211e-47	1.40735157886382	0.275	0.057	1.15934262312839e-42	pDC	MYO1F
CXCL9	6.86980905804561e-47	2.07268470752239	0.341	0.089	1.47611587230226e-42	pDC	CXCL9
FADS1	8.26061479489202e-47	2.49351173752558	0.333	0.088	1.77495830097845e-42	pDC	FADS1
MT-CYB	9.26612076912515e-47	-1.124058053	0.996	0.997	1.99101136966192e-42	pDC	MT-CYB
SMARCA5	1.01609983841088e-46	1.40112090576178	0.681	0.306	2.18329372279346e-42	pDC	SMARCA5
CORO1A.1	1.27253097923845e-46	1.20991904389144	0.482	0.146	2.73428731508967e-42	pDC	CORO1A
CD58	2.02773578933042e-46	1.73864498785941	0.391	0.112	4.35699589053427e-42	pDC	CD58
AC133134.1	2.20719192786443e-46	-2.519958683	0.141	0.607	4.7425932954023e-42	pDC	AC133134.1
SAMD9L	5.40384567735607e-46	1.57476078327885	0.478	0.158	1.1611243206935e-41	pDC	SAMD9L
SH3KBP1.2	6.33589660905522e-46	1.06250346465774	0.627	0.232	1.36139410438769e-41	pDC	SH3KBP1
VDAC1	7.42189880847785e-46	1.27055084272816	0.692	0.301	1.59474339697764e-41	pDC	VDAC1
GMFG.1	9.22353038881145e-46	1.10114222630718	0.511	0.159	1.98185997464392e-41	pDC	GMFG
APPL1	1.64873225294962e-45	1.83245963336877	0.424	0.134	3.54263099191285e-41	pDC	APPL1
CD52.2	2.78755734449554e-45	1.34895059907197	0.743	0.341	5.98962446611756e-41	pDC	CD52
RPL34	6.43783784997982e-45	-1.0749772	0.986	0.991	1.38329821882516e-40	pDC	RPL34
AP001324.1.1	7.07664293650924e-45	-3.051637154	0.127	0.563	1.52055826776774e-40	pDC	AP001324.1
PARP4	2.44109886054089e-44	1.71574796135062	0.428	0.135	5.2451891216442e-40	pDC	PARP4
KRT5.3	2.4638264673072e-44	-3.292314884	0.355	0.67	5.29402393030298e-40	pDC	KRT5
S100A2.3	2.59751332947506e-44	-2.766521546	0.678	0.801	5.58127689104305e-40	pDC	S100A2
DNAJC8	5.76328033919348e-44	1.27544966615759	0.685	0.294	1.2383560464825e-39	pDC	DNAJC8
HADHA	8.30362271119849e-44	1.32990576623776	0.659	0.289	1.78419941195522e-39	pDC	HADHA
PNRC1.1	1.68577228531093e-43	1.2727224769973	0.808	0.431	3.62221890944761e-39	pDC	PNRC1
SCAF11	1.78955337808073e-43	1.21930547039995	0.728	0.341	3.84521334348207e-39	pDC	SCAF11
LARP7	2.44329182255655e-43	1.2348433360576	0.641	0.268	5.24990113912726e-39	pDC	LARP7
PRKCB	2.48923660678066e-43	1.6904289111697	0.293	0.07	5.34862269698961e-39	pDC	PRKCB
NQO2	2.81297741938998e-43	2.15090505256184	0.326	0.088	6.04424458104325e-39	pDC	NQO2
KCTD12	7.5437681941848e-43	2.00774980284692	0.272	0.063	1.62092947188449e-38	pDC	KCTD12
TUBA1B	7.83142124129251e-43	1.10107542621983	0.913	0.6	1.68273748211652e-38	pDC	TUBA1B
PTPN6	1.31873656275516e-42	1.54845421267042	0.388	0.114	2.83356925239201e-38	pDC	PTPN6
SFT2D2	1.40299962421221e-42	1.83410276660501	0.438	0.149	3.01462529254477e-38	pDC	SFT2D2
SNORD13	2.83576231149057e-42	1.77642541055421	0.261	0.058	6.09320247869978e-38	pDC	SNORD13
ARHGAP15	3.34339334693649e-42	1.24337529272037	0.322	0.08	7.18394928456243e-38	pDC	ARHGAP15
PSME1	3.88995297009281e-42	1.20982904650185	0.841	0.528	8.35834194683843e-38	pDC	PSME1
ARPC3	3.02601990141694e-41	1.23011432844731	0.768	0.426	6.50200896217459e-37	pDC	ARPC3
ICAM1	3.22613723899302e-41	1.68737575456649	0.351	0.099	6.93200108542429e-37	pDC	ICAM1
RPS15AP1	3.37040213313748e-41	-2.649795339	0.159	0.572	7.2419830634725e-37	pDC	RPS15AP1
LCP2	1.7209965605568e-40	1.23373243507565	0.377	0.108	3.69790530966839e-36	pDC	LCP2
LRRFIP1	6.37330734479034e-40	1.09598414097217	0.826	0.44	1.3694325491751e-35	pDC	LRRFIP1
RFTN1	1.00860374999037e-39	1.7933648931373	0.304	0.08	2.16718687760432e-35	pDC	RFTN1
GPX4	1.2097479121379e-39	1.3807784702726	0.685	0.327	2.59938533881071e-35	pDC	GPX4
LIMD2.1	1.61635216096658e-39	1.38919281431616	0.399	0.123	3.47305588826888e-35	pDC	LIMD2
GLIPR1.1	1.702238652585e-39	1.23106416407411	0.54	0.211	3.65760019280939e-35	pDC	GLIPR1
SRRM1	1.74945356611838e-39	1.07142339000715	0.783	0.397	3.75905087751857e-35	pDC	SRRM1
ASAP1	1.75587615222449e-39	1.78846489587616	0.42	0.144	3.77285108828477e-35	pDC	ASAP1
RALA.1	2.39685824784156e-39	1.77044057220711	0.594	0.269	5.15012931713717e-35	pDC	RALA
GABARAPL2	2.84933763991773e-39	1.53760441183623	0.46	0.162	6.12237178689122e-35	pDC	GABARAPL2
PERP.3	3.22513392427902e-39	-3.418097032	0.203	0.56	6.92984526309833e-35	pDC	PERP
C12orf45	5.35575721301681e-39	2.35059654884098	0.344	0.105	1.15079155236092e-34	pDC	C12orf45
PTMAP2	5.63524509277169e-39	1.75975237648372	0.348	0.103	1.21084511308385e-34	pDC	PTMAP2
NMI	8.20631609680233e-39	1.63455529331812	0.493	0.19	1.76329113971992e-34	pDC	NMI
SLC16A3	1.06219592599171e-38	1.53855536284889	0.377	0.116	2.28234038617838e-34	pDC	SLC16A3
RPL23AP42.1	1.15479173628317e-38	-2.092643187	0.149	0.595	2.48130100375164e-34	pDC	RPL23AP42
C4orf48	1.23726913193093e-38	1.49560080762758	0.413	0.136	2.65852018378e-34	pDC	C4orf48
RPL21P28	1.39879903701857e-38	2.05203256161428	0.286	0.074	3.00559949084179e-34	pDC	RPL21P28
AC116533.1.1	1.69413874174318e-38	-3.145448444	0.123	0.513	3.64019591438358e-34	pDC	AC116533.1
DDAH2	2.45925629993734e-38	1.70417081221215	0.312	0.085	5.28420401167536e-34	pDC	DDAH2
GADD45B.1	2.5668959397512e-38	1.34096048223259	0.696	0.332	5.51548930574341e-34	pDC	GADD45B
FAM49B	3.10043081073761e-38	1.29879333193564	0.482	0.178	6.66189568303191e-34	pDC	FAM49B
CD9.3	3.77744680909293e-38	-3.76919837	0.174	0.537	8.11659995869797e-34	pDC	CD9
ANKRD22	5.11251710849692e-38	2.65923142137155	0.272	0.072	1.09852655110273e-33	pDC	ANKRD22
HLA-A	5.8882459896097e-38	-1.133011496	0.946	0.966	1.26520741578744e-33	pDC	HLA-A
WDR1	7.36531220646321e-38	1.22162352826078	0.598	0.256	1.58258463380275e-33	pDC	WDR1
CEP350	7.38620543615886e-38	1.38806083538689	0.583	0.246	1.58707396206745e-33	pDC	CEP350
AC007969.1	7.89304476890814e-38	-2.396512457	0.134	0.549	1.69597852949529e-33	pDC	AC007969.1
ATOX1	1.01896600320447e-37	1.67759691106406	0.511	0.206	2.18945225108545e-33	pDC	ATOX1
PYCARD.1	1.36147152903165e-37	1.6938502736813	0.525	0.222	2.92539387443032e-33	pDC	PYCARD
ARHGAP30	1.39991394705281e-37	1.02858902206084	0.388	0.116	3.00799509803238e-33	pDC	ARHGAP30
HSPB1.3	1.66254167938025e-37	-1.792649394	0.699	0.831	3.57230330648434e-33	pDC	HSPB1
PSMB9	2.34012374264462e-37	1.16629242820158	0.71	0.359	5.02822388582049e-33	pDC	PSMB9
NDUFA3	2.62323209927196e-37	1.27217086004758	0.634	0.295	5.63653881170565e-33	pDC	NDUFA3
PDE4A	2.79387274629914e-37	1.45982526194149	0.301	0.08	6.00319436997297e-33	pDC	PDE4A
CNTRL	4.33710414088137e-37	1.54190318925937	0.413	0.139	9.31913566751181e-33	pDC	CNTRL
VPS29	4.94131252901132e-37	1.44625708278676	0.518	0.208	1.06173982310866e-32	pDC	VPS29
ABCG1.1	5.21239288711096e-37	-2.380301657	0.167	0.551	1.11998685965353e-32	pDC	ABCG1
CLDN4.2	7.50596784510721e-37	-3.346950817	0.12	0.502	1.61280731087819e-32	pDC	CLDN4
LGALS3BP.3	8.42243193673338e-37	-3.603741372	0.127	0.496	1.8097279502459e-32	pDC	LGALS3BP
BLOC1S1	9.69730169806292e-37	1.58587619106645	0.431	0.154	2.08365921586278e-32	pDC	BLOC1S1
MEF2A	1.03151936518634e-36	1.54696718781367	0.446	0.163	2.21642565997589e-32	pDC	MEF2A
PDIA3	1.03601593953148e-36	1.08174861886468	0.873	0.564	2.2260874492713e-32	pDC	PDIA3
LIMS1	1.25803566372525e-36	1.22239509643461	0.569	0.244	2.70314123064645e-32	pDC	LIMS1
LAMTOR1	1.68439289519383e-36	1.43796928188803	0.547	0.24	3.61925501390299e-32	pDC	LAMTOR1
ATP6V0B	2.15228917052069e-36	1.22172822507747	0.634	0.297	4.62462374069781e-32	pDC	ATP6V0B
PRELID1	2.38230110950645e-36	1.59211634724056	0.547	0.247	5.1188503939965e-32	pDC	PRELID1
PSMA4	5.03004761676035e-36	1.18317868257148	0.728	0.38	1.0808063314133e-31	pDC	PSMA4
SNRNP27	5.19590010708332e-36	1.33150126092581	0.482	0.182	1.11644305600899e-31	pDC	SNRNP27
SFN.3	9.65347234508875e-36	-2.255281561	0.42	0.671	2.07424160278922e-31	pDC	SFN
REPIN1	1.14577982983437e-35	1.90349043225409	0.261	0.067	2.46193712036511e-31	pDC	REPIN1
CLEC7A	2.1642520340598e-35	1.88701277985433	0.261	0.067	4.65032834558429e-31	pDC	CLEC7A
NRBF2	2.26151853271289e-35	1.44366465820432	0.402	0.139	4.85932487124019e-31	pDC	NRBF2
EVI2A	3.56985739449545e-35	1.07399395353046	0.279	0.071	7.67055258355238e-31	pDC	EVI2A
CD83.1	3.75950588658723e-35	2.56006252800769	0.413	0.156	8.07805029850999e-31	pDC	CD83
AL035078.1.2	3.91678135774494e-35	-3.643592836	0.109	0.472	8.41598810338655e-31	pDC	AL035078.1
PTTG1IP	6.40161583853241e-35	1.25608754401168	0.623	0.299	1.37551519522546e-30	pDC	PTTG1IP
ERICH1	1.08797961663283e-34	1.52834694431134	0.384	0.129	2.33774180225897e-30	pDC	ERICH1
KRT19.3	1.30822843384317e-34	-5.516166452	0.029	0.401	2.81099043579882e-30	pDC	KRT19
ABCC5.3	1.96390204656216e-34	-4.462669459	0.058	0.427	4.21983632744812e-30	pDC	ABCC5
AL513302.1	2.21426680665347e-34	-2.440677561	0.127	0.516	4.75779508745632e-30	pDC	AL513302.1
SPECC1	2.48648989314695e-34	2.03564974846945	0.279	0.079	5.34272083340484e-30	pDC	SPECC1
MIS18BP1	5.33901169938842e-34	1.35988129353822	0.471	0.184	1.14719344384759e-29	pDC	MIS18BP1
NDRG2	1.2675667445802e-33	1.2636475610512	0.395	0.136	2.72362066407947e-29	pDC	NDRG2
LMNB1	1.27854399079749e-33	1.66442783585539	0.272	0.074	2.74720747302657e-29	pDC	LMNB1
DYNC1LI1	2.42155652983578e-33	1.46427584104959	0.417	0.155	5.20319851565814e-29	pDC	DYNC1LI1
ACTN4.1	2.58172306186196e-33	-2.028708187	0.37	0.642	5.5473483430228e-29	pDC	ACTN4
CCNG2	3.86357255082399e-33	1.38606963344176	0.359	0.118	8.30165833995551e-29	pDC	CCNG2
OSBPL8	4.15142211340447e-33	1.05241085191996	0.54	0.224	8.92016069507219e-29	pDC	OSBPL8
TBCB	4.98234373666929e-33	1.23279849620584	0.667	0.338	1.07055619869813e-28	pDC	TBCB
EMP3	5.12752326366457e-33	1.0551203238445	0.609	0.269	1.10175092366361e-28	pDC	EMP3
MTRNR2L12.3	8.08877618014336e-33	-3.35558023	0.185	0.518	1.7380353378274e-28	pDC	MTRNR2L12
CCND3	1.04466400116449e-32	1.45004728857999	0.348	0.112	2.24466953930215e-28	pDC	CCND3
HIST1H4C.1	1.24216097781483e-32	1.0963722062862	0.717	0.376	2.66903129303072e-28	pDC	HIST1H4C
RBM3	1.42730150692153e-32	1.01763079975971	0.75	0.409	3.06684274792229e-28	pDC	RBM3
ATP6V0E1	1.76356845604452e-32	1.0403084587782	0.728	0.398	3.78937954150285e-28	pDC	ATP6V0E1
MT-CO2.1	1.77294071302032e-32	-1.055232102	0.996	0.997	3.80951771006675e-28	pDC	MT-CO2
PPCS	2.78350539917246e-32	1.48123023929656	0.435	0.167	5.98091805120187e-28	pDC	PPCS
RBPJ.1	5.2352995954642e-32	1.06365294814032	0.62	0.292	1.12490882407739e-27	pDC	RBPJ
NAA40	5.91800625900128e-32	1.7744571675349	0.257	0.07	1.2716020048716e-27	pDC	NAA40
NDUFB2	6.88625742922024e-32	1.05036302389998	0.761	0.42	1.47965013381655e-27	pDC	NDUFB2
ZRSR2	9.02481285900225e-32	1.66814478795714	0.261	0.071	1.93916153901381e-27	pDC	ZRSR2
NPC2.2	1.28402837520916e-31	1.09893239471403	0.725	0.382	2.75899176981192e-27	pDC	NPC2
MIR205HG.3	1.94080470587068e-31	-3.546142988	0.087	0.434	4.17020707150434e-27	pDC	MIR205HG
CNN2	3.11184560642833e-31	1.27998010844198	0.543	0.249	6.68642265453256e-27	pDC	CNN2
KRT13.2	3.18070471068929e-31	-3.411304125	0.116	0.464	6.83438021185809e-27	pDC	KRT13
AC007098.1	3.37578073861832e-31	-1.758612271	0.141	0.54	7.25354007306919e-27	pDC	AC007098.1
PRMT2	4.85676851863451e-31	1.3646420982549	0.536	0.243	1.043573851599e-26	pDC	PRMT2
KRT17.3	5.05796632648387e-31	-3.190265427	0.431	0.631	1.08680522457159e-26	pDC	KRT17
OSBPL11	5.56115915434796e-31	1.59331811235041	0.297	0.091	1.19492626749475e-26	pDC	OSBPL11
CTTNBP2NL	6.05430162780916e-31	1.75410807317162	0.293	0.091	1.30088779076735e-26	pDC	CTTNBP2NL
S100A8.3	6.4221264353039e-31	-2.333349299	0.75	0.845	1.37992230715375e-26	pDC	S100A8
SP110.1	6.80787197614498e-31	1.11058667286306	0.605	0.289	1.46280745151427e-26	pDC	SP110
RPAP3	8.00036326172385e-31	1.55979824859536	0.355	0.123	1.7190380540466e-26	pDC	RPAP3
COX14	8.78744249438337e-31	1.38916080037876	0.413	0.157	1.88815776876816e-26	pDC	COX14
TIMP1.1	1.61211517603186e-30	1.21729668663598	0.518	0.224	3.46395187873965e-26	pDC	TIMP1
LDLRAD4	1.81115977803595e-30	1.31501600649857	0.257	0.069	3.89163901506585e-26	pDC	LDLRAD4
TRIR	2.16261183255112e-30	-2.528637148	0.127	0.477	4.64680404460259e-26	pDC	TRIR
SPN	2.2469410311933e-30	1.16631947326021	0.308	0.093	4.82800219372505e-26	pDC	SPN
AC079922.1	3.01607047343692e-30	-2.499543813	0.138	0.478	6.4806306262739e-26	pDC	AC079922.1
REL.2	3.83239221766904e-30	1.16492567699191	0.562	0.253	8.23466115810547e-26	pDC	REL
GLRX	4.85470682879163e-30	1.28265078342277	0.337	0.11	1.04313085630246e-25	pDC	GLRX
SWAP70	7.59509613667342e-30	1.75998477372063	0.409	0.163	1.63195830688702e-25	pDC	SWAP70
SERPINB6	8.31225464488843e-30	1.94136723638733	0.297	0.095	1.78605415554718e-25	pDC	SERPINB6
GPATCH11	1.0937090422389e-29	1.49771098570291	0.308	0.098	2.35005261905872e-25	pDC	GPATCH11
MTRNR2L1.3	1.13661318592831e-29	-4.182452245	0.083	0.417	2.44224075260417e-25	pDC	MTRNR2L1
MTIF3	1.39470388804927e-29	1.35101871792925	0.457	0.189	2.99680024425146e-25	pDC	MTIF3
ACAT2	1.41352216099784e-29	1.60805430670004	0.315	0.104	3.03723506733605e-25	pDC	ACAT2
MSL3	1.79868100240815e-29	1.32463283676774	0.384	0.141	3.86482586987439e-25	pDC	MSL3
ANXA6	2.18449930944568e-29	1.51383015591077	0.308	0.096	4.69383366620594e-25	pDC	ANXA6
NDUFA10	2.27802860423731e-29	1.32671867292458	0.446	0.181	4.89480006192472e-25	pDC	NDUFA10
RALY	2.66100420493488e-29	1.13726431248921	0.659	0.35	5.71769973514357e-25	pDC	RALY
SSB	3.08712476330058e-29	1.05818480182319	0.634	0.32	6.63330497890395e-25	pDC	SSB
LPAR6	3.66603542485011e-29	1.40311430598336	0.442	0.184	7.87721031737544e-25	pDC	LPAR6
PTAFR	4.87208547495457e-29	1.74370440827651	0.25	0.072	1.04686500600349e-24	pDC	PTAFR
TES	5.33848274718098e-29	1.20044253399363	0.54	0.25	1.14707978788678e-24	pDC	TES
MED13L	5.55745966215546e-29	1.33502676240534	0.388	0.145	1.19413135760734e-24	pDC	MED13L
CCND1	6.72985498998729e-29	1.97718126121645	0.37	0.144	1.44604394169857e-24	pDC	CCND1
TMA16	7.01560002006383e-29	1.60565170112887	0.38	0.146	1.50744197631112e-24	pDC	TMA16
SPATS2L.1	7.25661278238165e-29	1.12615899871814	0.583	0.277	1.55922838855035e-24	pDC	SPATS2L
AL355309.1	8.93855631323598e-29	-2.189714157	0.123	0.475	1.92062759502501e-24	pDC	AL355309.1
FAM192A	9.67048557872812e-29	1.27328061416712	0.471	0.2	2.07789723630131e-24	pDC	FAM192A
DNAJC15	1.09261894029406e-28	1.31959828499476	0.489	0.218	2.34771031700985e-24	pDC	DNAJC15
AC073861.1	1.38565509159848e-28	-2.592994049	0.12	0.454	2.97735709531765e-24	pDC	AC073861.1
RNMT	1.40174553356635e-28	1.38358873473139	0.348	0.122	3.01193062797401e-24	pDC	RNMT
SCLT1	1.56922414078794e-28	1.54474954681609	0.275	0.083	3.37179191131104e-24	pDC	SCLT1
MAP3K13	2.09565841846663e-28	1.68209894608378	0.424	0.178	4.50294124375925e-24	pDC	MAP3K13
TMEM131	2.30589449844309e-28	1.5561949972232	0.293	0.093	4.95467550880467e-24	pDC	TMEM131
HIST1H1D	4.39017171162406e-28	1.28393522377428	0.319	0.106	9.43316195676662e-24	pDC	HIST1H1D
CPNE3	4.58019691408753e-28	2.08983701471191	0.464	0.215	9.84146910929987e-24	pDC	CPNE3
NFKB1	5.02475087460489e-28	1.59305582030113	0.435	0.179	1.07966822042635e-23	pDC	NFKB1
AL136380.1	5.25550728677656e-28	-2.561663053	0.109	0.442	1.12925085070968e-23	pDC	AL136380.1
ARFGAP3	5.7471091195979e-28	1.37598839262047	0.351	0.126	1.234881336528e-23	pDC	ARFGAP3
COMMD6	1.05919265231472e-27	1.16463144679159	0.562	0.275	2.27588725202865e-23	pDC	COMMD6
EMP2.3	1.08019979545907e-27	-3.820211236	0.051	0.371	2.3210253005029e-23	pDC	EMP2
ATF5	1.18812658149698e-27	2.04218484881361	0.322	0.115	2.55292758566256e-23	pDC	ATF5
UXT	1.60451053479352e-27	1.10041024565012	0.446	0.186	3.44761178611084e-23	pDC	UXT
SNX2	2.42642877157026e-27	1.72412596563032	0.297	0.101	5.21366750147303e-23	pDC	SNX2
IL18	2.92570735188988e-27	2.10232034668923	0.359	0.142	6.28646738700579e-23	pDC	IL18
AL079342.1.1	6.72558985766247e-27	-2.726637463	0.083	0.409	1.44512749271593e-22	pDC	AL079342.1
TNFAIP8	7.93097896715091e-27	1.34998259512672	0.409	0.163	1.70412945067172e-22	pDC	TNFAIP8
ORAI2	1.26828836890896e-26	1.37571631029331	0.25	0.074	2.72517121827468e-22	pDC	ORAI2
HIGD2A	1.62958330328288e-26	1.04960796148602	0.569	0.28	3.50148564376392e-22	pDC	HIGD2A
COMMD8	1.68466268742009e-26	1.93141098206985	0.254	0.079	3.61983471645956e-22	pDC	COMMD8
RNASET2	1.88943886771291e-26	1.272922996	0.377	0.145	4.05983729505473e-22	pDC	RNASET2
ARHGAP18	2.10802642051147e-26	1.25024179828452	0.308	0.104	4.529516369753e-22	pDC	ARHGAP18
SOX2.3	2.19991327774635e-26	-5.050936247	0.036	0.341	4.72695365989358e-22	pDC	SOX2
AP2S1.1	2.22560392548893e-26	1.1559673331276	0.583	0.3	4.78215515469806e-22	pDC	AP2S1
SEC61B	2.31520266879062e-26	1.11239562245832	0.67	0.368	4.9746759744304e-22	pDC	SEC61B
LPCAT2	4.7262285075681e-26	1.88862062479978	0.261	0.084	1.01552471942116e-21	pDC	LPCAT2
SNRNP25	5.85584575079706e-26	1.69893306143574	0.279	0.093	1.25824557647376e-21	pDC	SNRNP25
UPF2	6.93874581552421e-26	1.14384121242048	0.482	0.214	1.49092831338169e-21	pDC	UPF2
ARPC4	1.14350394720315e-25	1.00605562849134	0.54	0.261	2.45704693135541e-21	pDC	ARPC4
CTNNBL1	1.53514111485654e-25	1.40447907369655	0.319	0.114	3.29855771349224e-21	pDC	CTNNBL1
RPL27AP	1.61604544363725e-25	-2.264702348	0.12	0.443	3.47239684474336e-21	pDC	RPL27AP
IGFBP2.3	1.99340930438504e-25	-4.827751773	0.033	0.329	4.28323857233214e-21	pDC	IGFBP2
UQCR10	2.47315637579315e-25	1.04859628158201	0.674	0.379	5.31407110466675e-21	pDC	UQCR10
RPL37P6	2.68716203778548e-25	-2.070298078	0.138	0.464	5.77390507058966e-21	pDC	RPL37P6
CMTM3	3.00554937709151e-25	1.03049695337198	0.38	0.147	6.45802394655654e-21	pDC	CMTM3
IRF2	4.33851016978107e-25	1.24281655917135	0.362	0.141	9.32215680180858e-21	pDC	IRF2
CIAO2A	6.23917384035318e-25	1.22831003103986	0.391	0.159	1.34061128307669e-20	pDC	CIAO2A
ATN1.2	7.01350919425595e-25	-2.938377073	0.123	0.416	1.50699272056978e-20	pDC	ATN1
UBE2F	7.3166712080037e-25	1.5081959995999	0.293	0.103	1.57213314246376e-20	pDC	UBE2F
MT-TW	7.70937128230501e-25	1.28508848799548	0.293	0.099	1.65651260742888e-20	pDC	MT-TW
JUP.3	8.54830834206763e-25	-3.015170193	0.091	0.389	1.83677501346007e-20	pDC	JUP
XRN2	1.18407877786097e-24	1.09369029559118	0.486	0.222	2.54423006998987e-20	pDC	XRN2
IER2	1.24235540831316e-24	1.10158777122686	0.75	0.485	2.6694490658425e-20	pDC	IER2
AC024293.1	1.40032268412254e-24	-2.332961619	0.127	0.435	3.0088733513741e-20	pDC	AC024293.1
RSU1	1.52384145876216e-24	1.15409316537778	0.33	0.121	3.27427814244226e-20	pDC	RSU1
ME2	1.64353721444206e-24	1.36294708469314	0.301	0.106	3.53146841267165e-20	pDC	ME2
DENND1B	2.57702211016781e-24	1.20642392157339	0.279	0.093	5.53724740811757e-20	pDC	DENND1B
CSTA.3	2.77988301470793e-24	-2.379297582	0.413	0.605	5.97313463370293e-20	pDC	CSTA
TBCA.1	3.21788664832008e-24	1.02515397489352	0.659	0.387	6.91427304124536e-20	pDC	TBCA
ZCRB1	4.12009758706484e-24	1.1490388665463	0.42	0.181	8.85285368532623e-20	pDC	ZCRB1
ELF3.3	5.25562452011578e-24	-4.502369002	0.047	0.332	1.12927604063728e-19	pDC	ELF3
RPL10P3	5.62066190726109e-24	-1.970898095	0.149	0.461	1.20771162401319e-19	pDC	RPL10P3
NDUFA12	5.71738752053678e-24	1.21379872517526	0.464	0.213	1.22849505653774e-19	pDC	NDUFA12
KIF2A	6.71075329425342e-24	1.51106373455526	0.399	0.171	1.44193956033623e-19	pDC	KIF2A
RPS3AP47.1	7.30177464280129e-24	-1.813285633	0.149	0.473	1.56893231749871e-19	pDC	RPS3AP47
AC069213.3.1	8.40880361522428e-24	-2.741343701	0.091	0.385	1.80679963280324e-19	pDC	AC069213.3
FAM89B	1.46733575877102e-23	1.16081157760471	0.333	0.127	3.15286434487129e-19	pDC	FAM89B
HSPA1B	2.086965113347e-23	-1.422667107	0.424	0.633	4.48426193904871e-19	pDC	HSPA1B
FAM110A	2.10684638503572e-23	1.55696687035147	0.283	0.1	4.52698082752624e-19	pDC	FAM110A
AC006064.4.2	2.44076548388662e-23	-3.072924995	0.072	0.36	5.24447279522718e-19	pDC	AC006064.4
SSR1	2.44668664021032e-23	1.13256102641531	0.496	0.247	5.25719558381992e-19	pDC	SSR1
SYAP1	3.34024195931682e-23	1.01837126414761	0.489	0.227	7.17717789798406e-19	pDC	SYAP1
PLD3.3	3.39946625822621e-23	-3.285552622	0.083	0.365	7.30443314905066e-19	pDC	PLD3
PRPF4	3.40525997131596e-23	1.31575583182241	0.341	0.135	7.3168821003666e-19	pDC	PRPF4
HMGB1P5	3.61361280228992e-23	1.10911542019631	0.348	0.132	7.76456982828036e-19	pDC	HMGB1P5
ZCCHC10	4.6485506737504e-23	1.17541433691679	0.395	0.167	9.98834083268748e-19	pDC	ZCCHC10
RPL15P3	6.90271257551992e-23	-1.883761278	0.163	0.461	1.48318585110197e-18	pDC	RPL15P3
ARPC1B	8.40303433054527e-23	1.17837508201941	0.464	0.224	1.80555998660426e-18	pDC	ARPC1B
DEGS1	1.01105900628906e-22	1.17214441718732	0.38	0.162	2.17246248681329e-18	pDC	DEGS1
ID1.3	1.24213733722641e-22	-3.285425807	0.087	0.366	2.6689804964984e-18	pDC	ID1
MLEC	1.50102455074252e-22	1.15510164841071	0.442	0.208	3.22525145218045e-18	pDC	MLEC
AL358472.1.1	1.76452932861211e-22	-1.685604382	0.141	0.457	3.79144416838884e-18	pDC	AL358472.1
GLO1.1	1.93422209972627e-22	1.06249617104752	0.507	0.248	4.15606302568183e-18	pDC	GLO1
VRK2	1.96004998249076e-22	1.34297227619683	0.355	0.148	4.21155939737789e-18	pDC	VRK2
TMEM14C	2.24087565291748e-22	1.41504646482345	0.359	0.152	4.81496951542379e-18	pDC	TMEM14C
GNB4	2.33826417841584e-22	1.36288332111967	0.312	0.119	5.02422824016211e-18	pDC	GNB4
NINJ1	2.58150365193259e-22	1.48948128686194	0.304	0.114	5.54687689690755e-18	pDC	NINJ1
C16orf87	2.7277130601735e-22	1.18749773360933	0.301	0.111	5.8610370523948e-18	pDC	C16orf87
RPL37AP1	2.91091568273818e-22	-2.117189974	0.134	0.424	6.25468452749953e-18	pDC	RPL37AP1
SMAP1	3.63366532147219e-22	1.25938666753124	0.33	0.129	7.80765667624728e-18	pDC	SMAP1
WDR70	4.51446322168102e-22	1.42057490224496	0.279	0.101	9.700227124426e-18	pDC	WDR70
DBNL	4.60756557125044e-22	1.18394502193888	0.391	0.17	9.90027614294583e-18	pDC	DBNL
AIMP1	5.00838866405463e-22	1.04234515162914	0.449	0.208	1.07615247224542e-17	pDC	AIMP1
S100A16.3	5.29878465229087e-22	-3.485845896	0.08	0.349	1.13854985823774e-17	pDC	S100A16
POLK	8.14063258772303e-22	1.29343151141677	0.268	0.093	1.74917772412405e-17	pDC	POLK
MAP3K8	1.21825195068668e-21	1.16162520298966	0.312	0.118	2.61765796644048e-17	pDC	MAP3K8
AP3B1	1.56730420401798e-21	1.15677592447805	0.326	0.129	3.36766654317343e-17	pDC	AP3B1
MTCO2P12.2	1.66425460921548e-21	-2.76829455	0.08	0.357	3.57598387882131e-17	pDC	MTCO2P12
TRBC2.3	1.74860084574234e-21	-3.007875005	0.225	0.481	3.75721863724657e-17	pDC	TRBC2
AC115223.1	1.74956804992905e-21	-2.501545537	0.105	0.382	3.75929686888255e-17	pDC	AC115223.1
INSIG1	1.92699498527427e-21	1.24638963134311	0.413	0.184	4.14053412485882e-17	pDC	INSIG1
CXCL16	2.57483535265484e-21	1.4347906913424	0.312	0.123	5.53254872224946e-17	pDC	CXCL16
PHPT1	2.75567748588878e-21	1.04267579903627	0.417	0.187	5.92112421392921e-17	pDC	PHPT1
THOC7	3.0525854438139e-21	1.10077142016586	0.435	0.205	6.55909034312292e-17	pDC	THOC7
PPIP5K2	3.36493467195772e-21	1.25204691190757	0.25	0.085	7.23023512963555e-17	pDC	PPIP5K2
SHOC2.1	4.4817424175686e-21	1.04433174242351	0.431	0.199	9.62991993262964e-17	pDC	SHOC2
AC110749.1	5.05711545171802e-21	-2.22924447	0.112	0.388	1.08662239711065e-16	pDC	AC110749.1
H3F3A	5.22917820163103e-21	-1.070687606	0.286	0.556	1.12359352018446e-16	pDC	H3F3A
KIAA1143	5.41632523312296e-21	1.06948585941905	0.341	0.138	1.16380580284113e-16	pDC	KIAA1143
IL6R	6.68998717177451e-21	1.2436805267134	0.279	0.104	1.43747754359919e-16	pDC	IL6R
ATP5F1E.1	8.46283595444884e-21	-1.830831111	0.127	0.421	1.81840956153242e-16	pDC	ATP5F1E
GRINA.1	9.92671950881803e-21	1.12899932695414	0.475	0.24	2.13295422085973e-16	pDC	GRINA
NDUFS4	1.00311510892607e-20	1.32459601262508	0.362	0.158	2.15539343454944e-16	pDC	NDUFS4
ARRB2	1.02079348306625e-20	1.35374784184147	0.25	0.086	2.19337895706445e-16	pDC	ARRB2
IL13RA1	1.4818028186754e-20	1.78743275473379	0.279	0.109	3.18394971648784e-16	pDC	IL13RA1
RAB8B.1	1.67918174916236e-20	1.0895046251761	0.348	0.142	3.60805782442516e-16	pDC	RAB8B
EEF1DP1	1.68121039840521e-20	-2.674414722	0.087	0.352	3.61241678305328e-16	pDC	EEF1DP1
RNPC3	2.68029326356799e-20	1.30138371091913	0.25	0.087	5.75914613542854e-16	pDC	RNPC3
RPS13P2	2.73869817247968e-20	-2.001095754	0.127	0.403	5.8846407632071e-16	pDC	RPS13P2
CAMTA1	3.42836288005931e-20	1.19064809921362	0.348	0.149	7.36652332038345e-16	pDC	CAMTA1
NDUFV3	3.55216916030636e-20	1.1105826351854	0.431	0.205	7.63254587475027e-16	pDC	NDUFV3
LSM6	3.61373409289116e-20	1.33270879627564	0.272	0.102	7.76483044539523e-16	pDC	LSM6
TMSB4XP4.2	4.47559226383829e-20	-1.047825944	0.221	0.528	9.61670509730934e-16	pDC	TMSB4XP4
TXN2	4.92953479716985e-20	1.2264802279938	0.449	0.223	1.05920914186789e-15	pDC	TXN2
RPLP0P2	5.42211145142384e-20	-2.425563431	0.105	0.367	1.16504908756744e-15	pDC	RPLP0P2
FCGRT	5.58558592181139e-20	1.18078559092666	0.268	0.097	1.20017484701961e-15	pDC	FCGRT
ADAM10	7.12978088438897e-20	-1.976772844	0.181	0.441	1.53197601862866e-15	pDC	ADAM10
ACAA1	7.34781720190588e-20	1.20121306255795	0.33	0.139	1.57882548217352e-15	pDC	ACAA1
AC079140.2	8.52699256347391e-20	-2.883508226	0.08	0.335	1.83219489211364e-15	pDC	AC079140.2
TBC1D4	1.22007777987825e-19	1.96227940853818	0.312	0.129	2.6215811256244e-15	pDC	TBC1D4
DDR1.3	1.23592837517845e-19	-3.777268142	0.036	0.283	2.65563929974593e-15	pDC	DDR1
HOOK3	1.2624564872514e-19	1.02493356548216	0.431	0.206	2.71264025415708e-15	pDC	HOOK3
TM4SF1.3	1.66891731339191e-19	-3.982180913	0.065	0.309	3.5860026312852e-15	pDC	TM4SF1
CYSTM1	2.40490508117178e-19	1.29563636123177	0.268	0.101	5.1674195479138e-15	pDC	CYSTM1
COL7A1.3	2.84877309390022e-19	-4.291630533	0.033	0.276	6.12115874686341e-15	pDC	COL7A1
HES1.3	2.87975676875099e-19	-2.415530458	0.105	0.366	6.18773336901524e-15	pDC	HES1
LSR.3	3.43135281365911e-19	-4.079632263	0.04	0.28	7.37294779070932e-15	pDC	LSR
PKP1.3	3.44798059608765e-19	-3.036024833	0.105	0.348	7.40867590681353e-15	pDC	PKP1
GPNMB.3	5.02754784428976e-19	-3.897771562	0.04	0.281	1.08026920530254e-14	pDC	GPNMB
IL1RN	5.7289224912373e-19	1.36871318060824	0.37	0.172	1.23097357569216e-14	pDC	IL1RN
RPL34P34.1	5.78842148661113e-19	-2.101147299	0.112	0.375	1.24375812482813e-14	pDC	RPL34P34
FLII	6.92658088704104e-19	1.01888635807969	0.449	0.224	1.48831443519851e-14	pDC	FLII
ARL14EP	7.03626933029428e-19	1.33436166868661	0.25	0.092	1.51188319100033e-14	pDC	ARL14EP
MT-ND6	8.71792061989029e-19	-1.751948754	0.264	0.497	1.87321960359583e-14	pDC	MT-ND6
RAB8A	9.53486538658112e-19	1.18423921149606	0.38	0.178	2.04875652561469e-14	pDC	RAB8A
ETV3	1.07676679717725e-18	1.86955761705023	0.25	0.096	2.31364881709476e-14	pDC	ETV3
VPS13C	1.14910035901145e-18	1.08520900438135	0.406	0.192	2.46907194140791e-14	pDC	VPS13C
ATP5MPL.1	1.19871041963302e-18	-2.904535963	0.072	0.316	2.57566907866547e-14	pDC	ATP5MPL
SDC1.3	1.22464146692203e-18	-2.900734503	0.112	0.352	2.63138711997537e-14	pDC	SDC1
MDK.3	1.24765150324658e-18	-3.834647457	0.047	0.283	2.68082878502592e-14	pDC	MDK
USP10	1.29880709329202e-18	1.08864212354809	0.37	0.17	2.79074680135657e-14	pDC	USP10
LAMTOR2.1	2.01704331757689e-18	1.08305759615638	0.428	0.218	4.33402097647746e-14	pDC	LAMTOR2
ATP5MG	3.45282440606996e-18	-2.425613099	0.076	0.324	7.41908380132251e-14	pDC	ATP5MG
SLC3A2.1	3.53044566791696e-18	-1.726667389	0.236	0.474	7.58586860665317e-14	pDC	SLC3A2
ESD	3.64087987105027e-18	1.25184702625849	0.319	0.139	7.82315857892571e-14	pDC	ESD
TMEM160	3.92269554447453e-18	1.27856292001676	0.293	0.12	8.42869591641242e-14	pDC	TMEM160
TWISTNB	4.22644440739624e-18	1.50887223313598	0.315	0.137	9.08136109817231e-14	pDC	TWISTNB
GREM1	5.16372369446359e-18	-2.530788143	0.083	0.327	1.10952931022939e-13	pDC	GREM1
APEX1	5.47823374779655e-18	1.05246378559918	0.413	0.201	1.17710808538904e-13	pDC	APEX1
PFDN1	5.94476874400443e-18	1.0123107493511	0.42	0.207	1.27735246002423e-13	pDC	PFDN1
AKR1A1	6.09381883169778e-18	1.07397195603724	0.388	0.183	1.3093788523669e-13	pDC	AKR1A1
RPL6P27	8.14677894174914e-18	-1.486473225	0.341	0.551	1.75049839121364e-13	pDC	RPL6P27
AHNAK	1.87136944455111e-17	-1.34090593	0.326	0.566	4.02101152550698e-13	pDC	AHNAK
AC026403.1	2.17161045224785e-17	-2.488992427	0.101	0.335	4.66613937874496e-13	pDC	AC026403.1
APOL1.3	3.50902023054377e-17	-2.820061384	0.149	0.376	7.5398317693694e-13	pDC	APOL1
LSM10	3.66054407401484e-17	1.19941102073507	0.254	0.098	7.86541105183569e-13	pDC	LSM10
RPL34P33.1	3.88130051998054e-17	-1.749989377	0.13	0.385	8.33975042728218e-13	pDC	RPL34P33
IFT20	4.98227161947131e-17	1.49460575689897	0.264	0.108	1.0705407028758e-12	pDC	IFT20
MT-TE	5.12990702289813e-17	1.12021061316857	0.264	0.104	1.10226312201012e-12	pDC	MT-TE
AL365258.2.1	5.53484351227054e-17	-3.116567551	0.065	0.289	1.18927182548157e-12	pDC	AL365258.2
LIMK1	5.69407671686651e-17	1.23965332124572	0.283	0.118	1.22348626415311e-12	pDC	LIMK1
DCTPP1	8.62274653734835e-17	1.27575427807217	0.272	0.113	1.85276954848004e-12	pDC	DCTPP1
KRT16.3	9.21203127867658e-17	-3.048772353	0.301	0.482	1.97938916084924e-12	pDC	KRT16
KLF5.3	1.12262468273218e-16	-3.396688897	0.058	0.277	2.41218365578664e-12	pDC	KLF5
BX679664.3.1	1.18015941843332e-16	-2.227302055	0.101	0.337	2.53580854238767e-12	pDC	BX679664.3
JUND.1	1.45017397978533e-16	-1.148442057	0.536	0.684	3.11598883036473e-12	pDC	JUND
AC020898.1	1.9488397901233e-16	-2.176078283	0.105	0.339	4.18747205703794e-12	pDC	AC020898.1
SCNM1	2.22735651405597e-16	1.03647265993264	0.38	0.187	4.78592094175207e-12	pDC	SCNM1
KRT15.3	2.30541307438227e-16	-3.860544333	0.054	0.27	4.95364107292518e-12	pDC	KRT15
FAM204A	2.64753783406546e-16	1.03733726397534	0.362	0.175	5.68876454405645e-12	pDC	FAM204A
AL122020.1	2.9817031721415e-16	-2.83893961	0.072	0.293	6.40678560598043e-12	pDC	AL122020.1
ATP5MF.1	3.11637555453355e-16	-2.239678487	0.098	0.328	6.69615615402624e-12	pDC	ATP5MF
PKP3.3	3.76575332693491e-16	-3.659115064	0.04	0.251	8.09147417358504e-12	pDC	PKP3
SMDT1	3.93138866095429e-16	1.04465797276977	0.333	0.156	8.44737481579248e-12	pDC	SMDT1
AC034236.1.1	4.7441691898602e-16	-2.067770322	0.109	0.341	1.01937963382526e-11	pDC	AC034236.1
DECR1	4.90598144159376e-16	1.00325703667079	0.406	0.208	1.05414823235525e-11	pDC	DECR1
IL7R.1	5.04128283737485e-16	1.06954462401035	0.355	0.171	1.08322044326674e-11	pDC	IL7R
NABP1	5.50109350805756e-16	1.1305647305855	0.341	0.157	1.18201996207633e-11	pDC	NABP1
RGS2.2	6.11244958235819e-16	1.17660280610788	0.507	0.286	1.3133820417613e-11	pDC	RGS2
WBP4	9.37407472139189e-16	1.08963855928715	0.29	0.125	2.01420743538548e-11	pDC	WBP4
LY6E.2	9.55389281110599e-16	-1.154073961	0.609	0.674	2.05284494832235e-11	pDC	LY6E
KHSRP	9.90926953036881e-16	-1.790002459	0.243	0.449	2.12920474399035e-11	pDC	KHSRP
SAA1.3	1.14260539439758e-15	-4.575658836	0.054	0.262	2.45511621094207e-11	pDC	SAA1
SNAP29	1.1536755684624e-15	1.33217333968627	0.264	0.113	2.47890269395516e-11	pDC	SNAP29
ZNF302	1.19113924809213e-15	-1.629745237	0.199	0.421	2.55940090237555e-11	pDC	ZNF302
ITPRIPL2	1.27598458119025e-15	1.29095102108142	0.264	0.112	2.74170806960348e-11	pDC	ITPRIPL2
SLC7A5.3	1.32021712179023e-15	-1.864807584	0.152	0.381	2.83675052959067e-11	pDC	SLC7A5
MRPS18B	1.7688110200715e-15	1.0049086473798	0.355	0.173	3.80064423882762e-11	pDC	MRPS18B
RPL13AP5	2.00890821093008e-15	-1.712024945	0.232	0.444	4.31654107282546e-11	pDC	RPL13AP5
EMP1.3	2.01439983825796e-15	-2.747371272	0.149	0.357	4.32834093246487e-11	pDC	EMP1
PTRHD1	2.92245651700163e-15	1.15240449206349	0.272	0.117	6.2794823180814e-11	pDC	PTRHD1
AC005912.1.1	2.93317418150338e-15	-2.942229068	0.062	0.27	6.30251136379632e-11	pDC	AC005912.1
RPL23AP65.1	3.04533536163791e-15	-2.004477776	0.116	0.343	6.54351209155137e-11	pDC	RPL23AP65
SNHG1	3.10332701506081e-15	-2.309035187	0.134	0.348	6.66811875726117e-11	pDC	SNHG1
P4HB.2	3.24034614348551e-15	-1.520968869	0.399	0.538	6.96253175850732e-11	pDC	P4HB
MT-TS1.1	3.3513138192383e-15	-2.066813822	0.109	0.331	7.20096800339733e-11	pDC	MT-TS1
ATP5MC2	4.28769700656297e-15	-1.649366017	0.094	0.325	9.21297455800185e-11	pDC	ATP5MC2
NBN	5.32303435199052e-15	1.24460892221269	0.312	0.148	1.1437603912122e-10	pDC	NBN
AC144530.1	5.33268935551682e-15	-2.215386482	0.094	0.311	1.1458349618199e-10	pDC	AC144530.1
IFNGR1	6.80772284665304e-15	1.1291083055318	0.283	0.127	1.46277540806034e-10	pDC	IFNGR1
UTP3	7.86368901501323e-15	1.13318495148631	0.25	0.104	1.68967085865589e-10	pDC	UTP3
EEF2	7.97253434313128e-15	-1.179124596	0.482	0.609	1.71305845430862e-10	pDC	EEF2
MARCKSL1	8.24733716028489e-15	1.65511308903147	0.326	0.161	1.77210533563041e-10	pDC	MARCKSL1
SQLE	9.35565410054814e-15	1.16570409711697	0.344	0.173	2.01024939658478e-10	pDC	SQLE
NHSL2.1	9.81154623145215e-15	-1.686589669	0.134	0.361	2.10820693875212e-10	pDC	NHSL2
ELOVL1	9.9097217841227e-15	1.05139482834942	0.308	0.143	2.12930191975445e-10	pDC	ELOVL1
NDUFA13	1.02278607570668e-14	1.07370063137461	0.344	0.17	2.19766044087093e-10	pDC	NDUFA13
NR4A3	1.13759137638103e-14	1.73677247273096	0.268	0.116	2.44434259042993e-10	pDC	NR4A3
TNFAIP2.2	1.53929719996374e-14	1.48938894875143	0.42	0.232	3.3074878935621e-10	pDC	TNFAIP2
AL078595.1	1.76963328390241e-14	-2.397855695	0.069	0.275	3.80241103712111e-10	pDC	AL078595.1
MAL2.3	2.15515555813325e-14	-2.901395826	0.072	0.273	4.63078274776091e-10	pDC	MAL2
RPS27AP16	2.19656120228286e-14	-2.030230255	0.116	0.327	4.71975105534519e-10	pDC	RPS27AP16
TACSTD2.3	2.50193588235727e-14	-1.898695348	0.152	0.363	5.37590963042107e-10	pDC	TACSTD2
AL033519.2	2.57369405513872e-14	-2.518193227	0.076	0.28	5.53009641627657e-10	pDC	AL033519.2
ISG15.1	2.74036488419324e-14	-1.152882013	0.467	0.602	5.88822202666601e-10	pDC	ISG15
JPT1.1	2.97130454719436e-14	-2.531670174	0.08	0.282	6.38444208055651e-10	pDC	JPT1
AC010343.1	3.08271916275993e-14	-2.025709977	0.098	0.309	6.62383866502227e-10	pDC	AC010343.1
RPL35AP30	4.56014371590337e-14	-1.952792167	0.08	0.288	9.79838080236157e-10	pDC	RPL35AP30
YBX3.3	4.58152920145753e-14	-1.5590303	0.275	0.459	9.84433179517179e-10	pDC	YBX3
RPS27L	4.73656517715857e-14	1.14973070715367	0.471	0.273	1.01774575961606e-09	pDC	RPS27L
COL1A1.3	6.65301458793761e-14	-4.126613096	0.12	0.323	1.42953324451015e-09	pDC	COL1A1
AC090114.1	8.10601774607987e-14	-2.219630381	0.109	0.311	1.74174003310018e-09	pDC	AC090114.1
AP001024.1	9.23452376398291e-14	-1.897714919	0.109	0.318	1.98422212116701e-09	pDC	AP001024.1
TIMM10	9.60270557130541e-14	1.06527315211252	0.341	0.172	2.06333334610639e-09	pDC	TIMM10
MAF.2	1.11181675236763e-13	-3.171471972	0.101	0.297	2.38896065581233e-09	pDC	MAF
MITD1	1.13901362673145e-13	1.11523593739572	0.29	0.136	2.44739857975787e-09	pDC	MITD1
ATP5MC3.1	1.28624579187451e-13	-1.749214257	0.105	0.317	2.76375633300076e-09	pDC	ATP5MC3
MT1E.3	1.4506495316667e-13	-1.67369407	0.178	0.384	3.11701064869224e-09	pDC	MT1E
HEXIM1.1	1.62290622121256e-13	-2.329873437	0.116	0.317	3.48713859751943e-09	pDC	HEXIM1
ATP5MD.1	1.63907028512898e-13	-2.608666743	0.069	0.261	3.52187032165663e-09	pDC	ATP5MD
MALT1	1.6919351834149e-13	1.03044463815185	0.272	0.123	3.63546112860360e-09	pDC	MALT1
IFI6.2	1.87432052031516e-13	-1.029164407	0.58	0.674	4.02735250200119e-09	pDC	IFI6
NACA4P	3.12142581056109e-13	-2.208950111	0.065	0.261	6.70700763915261e-09	pDC	NACA4P
CD3E.3	3.51930234580944e-13	-3.075335067	0.098	0.285	7.56192495044075e-09	pDC	CD3E
GNPTAB	3.83002603255801e-13	1.03811915658205	0.261	0.117	8.22957693615739e-09	pDC	GNPTAB
MRPS36	4.83854998796907e-13	1.03143150576962	0.264	0.121	1.03965923591491e-08	pDC	MRPS36
UBAC1	5.21064423693115e-13	1.07615628430064	0.304	0.146	1.1196111271894e-08	pDC	UBAC1
BAG3.1	7.04966860499293e-13	-1.637843501	0.109	0.311	1.51476229315483e-08	pDC	BAG3
WFDC21P.3	7.83477643196552e-13	-2.295882221	0.087	0.28	1.68345841193643e-08	pDC	WFDC21P
GPI.1	1.08679665615611e-12	-1.581557644	0.279	0.447	2.33519997508264e-08	pDC	GPI
ATP5MC1.3	1.18269574454476e-12	-2.215681115	0.076	0.265	2.54125834630332e-08	pDC	ATP5MC1
TXN.2	1.33844334625166e-12	2.03719377755615	0.779	0.548	2.87591321809094e-08	pDC	TXN
EIF5AL1	1.42336080136602e-12	-2.150247043	0.087	0.274	3.05837535389517e-08	pDC	EIF5AL1
RPL37P2	1.5146022583632e-12	-2.052242405	0.112	0.299	3.254425872545e-08	pDC	RPL37P2
IGKC.2	1.56185514119745e-12	-1.654027424	0.453	0.623	3.35595814189095e-08	pDC	IGKC
SYNE2	1.58372859857265e-12	-2.111120927	0.21	0.389	3.40295763975306e-08	pDC	SYNE2
TPRKB	1.70218474227682e-12	1.15673044143319	0.286	0.139	3.6574843557302e-08	pDC	TPRKB
PRKRIP1	2.04533402826433e-12	1.07225312094456	0.304	0.152	4.39480922653156e-08	pDC	PRKRIP1
DDIT4	2.06169739160966e-12	-1.725114991	0.192	0.383	4.42996918535167e-08	pDC	DDIT4
AL355032.1	2.52326670499679e-12	-2.131281933	0.087	0.274	5.42174316902659e-08	pDC	AL355032.1
LTBR.3	2.84526004368592e-12	-2.06033459	0.152	0.334	6.11361025586794e-08	pDC	LTBR
RPL26P6	3.640018312988e-12	-2.086675927	0.083	0.268	7.82130734911732e-08	pDC	RPL26P6
CAPN1.1	3.9252810674263e-12	-1.802861797	0.185	0.362	8.4342514295789e-08	pDC	CAPN1
ZC3H12A.1	3.97470320113845e-12	-1.690828341	0.141	0.337	8.54044476828619e-08	pDC	ZC3H12A
MFSD1	4.41945646783983e-12	1.03162206931972	0.264	0.125	9.49608611244744e-08	pDC	MFSD1
AC021739.1	5.87145507999036e-12	-1.931407799	0.094	0.276	1.26159955303753e-07	pDC	AC021739.1
SLC25A37	6.44216567181809e-12	-1.576802167	0.17	0.355	1.38422813790355e-07	pDC	SLC25A37
AL049873.1	1.02921695405058e-11	-2.218018261	0.083	0.261	2.21147846916848e-07	pDC	AL049873.1
SDF2L1	1.48445012853782e-11	1.0869453041098	0.308	0.163	3.18963799118921e-07	pDC	SDF2L1
HMOX1	1.87114537025302e-11	1.4713963028291	0.286	0.141	4.02053005706266e-07	pDC	HMOX1
ATP11B.1	1.90711140272412e-11	-2.400705144	0.098	0.269	4.09781027103332e-07	pDC	ATP11B
PGAM1.1	2.68174984503358e-11	-2.401867169	0.098	0.267	5.76227589202365e-07	pDC	PGAM1
RPL22L1.3	3.26711751255462e-11	-1.802152169	0.257	0.406	7.02005539922612e-07	pDC	RPL22L1
ANXA1.1	3.58254211508815e-11	-1.848120872	0.511	0.588	7.69780824268991e-07	pDC	ANXA1
PSME2P6	3.67748586133649e-11	-1.582810223	0.109	0.292	7.90181387025372e-07	pDC	PSME2P6
UBE2S.1	4.97533598867483e-11	-1.862489919	0.196	0.364	1.06905044388656e-06	pDC	UBE2S
NEAT1.3	5.0872588947492e-11	-1.874823492	0.558	0.633	1.09309931871476e-06	pDC	NEAT1
LDLR.1	5.29386009849107e-11	-2.333423219	0.087	0.256	1.13749171936278e-06	pDC	LDLR
ATP1B1.2	6.1361619291622e-11	-1.746677246	0.188	0.363	1.31847711371908e-06	pDC	ATP1B1
BRD2.1	6.46395679771899e-11	-1.19510122	0.514	0.618	1.38891039712588e-06	pDC	BRD2
KRT6B.3	8.19838474248891e-11	-2.72216195	0.178	0.341	1.76158692961859e-06	pDC	KRT6B
EIF2AK4	1.06995236926397e-10	1.15562656990984	0.268	0.134	2.29900665583749e-06	pDC	EIF2AK4
FKBP4.1	1.11050275084763e-10	-1.505615697	0.149	0.328	2.3861372607463e-06	pDC	FKBP4
PLEC.1	1.26346896387794e-10	-1.707039876	0.178	0.346	2.71481576268452e-06	pDC	PLEC
AC246787.1	1.29425369439636e-10	-1.90161352	0.105	0.274	2.78096291314947e-06	pDC	AC246787.1
AL136968.2.1	1.63972454507814e-10	-1.870590716	0.091	0.26	3.5232761300094e-06	pDC	AL136968.2
ARID5B.1	1.98478586723707e-10	-2.042324392	0.149	0.319	4.26470939293229e-06	pDC	ARID5B
LAMP3	1.98993710942541e-10	1.63163751003728	0.337	0.197	4.27577786702237e-06	pDC	LAMP3
RPL34P31.1	2.13192067341311e-10	-1.741469941	0.109	0.277	4.58085795096274e-06	pDC	RPL34P31
DSG3.3	3.56817354672898e-10	-2.472869187	0.098	0.253	7.66693449985656e-06	pDC	DSG3
FAM129B.3	4.10159480970453e-10	-2.176507755	0.101	0.262	8.81309676761213e-06	pDC	FAM129B
IL32.3	5.51741315313389e-10	-2.37752838	0.239	0.378	1.18552656421388e-05	pDC	IL32
CD82	6.36107043546308e-10	-1.397493463	0.254	0.411	1.36680320446795e-05	pDC	CD82
DNAJC19.3	6.69369344807027e-10	-1.697437333	0.207	0.357	1.43827391118686e-05	pDC	DNAJC19
SLC9A3R1	1.27229259649791e-09	-1.947269183	0.098	0.252	2.73377510209505e-05	pDC	SLC9A3R1
ATP5F1B	1.29393969552254e-09	-1.46310292	0.109	0.275	2.78028822376929e-05	pDC	ATP5F1B
RAB13.3	1.38518983783097e-09	-1.884551311	0.098	0.256	2.97635740454741e-05	pDC	RAB13
RPS2P46	1.49723457295714e-09	-2.102600645	0.109	0.259	3.217107926913e-05	pDC	RPS2P46
H1F0.3	1.94431207222817e-09	-2.060274675	0.105	0.257	4.17774334959668e-05	pDC	H1F0
SOD1.1	2.44967397848502e-09	-1.085990133	0.5	0.576	5.26361447757076e-05	pDC	SOD1
PDLIM1.3	4.39325713357444e-09	-1.668929591	0.156	0.306	9.4397916029114e-05	pDC	PDLIM1
PTMAP5.1	4.39703837631952e-09	-1.167966875	0.435	0.542	9.44791635919775e-05	pDC	PTMAP5
OCIAD2.1	5.47460774885518e-09	-1.784515732	0.109	0.259	0.000117632896699651	pDC	OCIAD2
HLA-J.2	5.70060644251139e-09	-1.74007812	0.112	0.264	0.000122488930630242	pDC	HLA-J
FBL.1	8.07953328552944e-09	-1.403729337	0.351	0.455	0.000173604931706171	pDC	FBL
CCNL2	8.93104696821327e-09	-2.311506206	0.116	0.255	0.000191901406205998	pDC	CCNL2
RPL13P12	9.56880927466887e-09	-1.254126019	0.348	0.465	0.00020560500488481	pDC	RPL13P12
CTSD.2	1.02757487997085e-08	-1.739050102	0.257	0.39	0.000220795014459337	pDC	CTSD
MIF.3	1.1763459326171e-08	-1.916363109	0.134	0.275	0.000252761450541437	pDC	MIF
PHLDA1.2	1.46826475455509e-08	-1.830140238	0.112	0.259	0.000315486047811252	pDC	PHLDA1
AHSA1.1	2.08561468823131e-08	-1.413057697	0.178	0.325	0.000448136028060261	pDC	AHSA1
RAB11B	2.2030954543581e-08	-1.50713247	0.21	0.348	0.000473379120277926	pDC	RAB11B
DSP.3	3.22101401677974e-08	-1.90265756	0.304	0.417	0.000692099281785462	pDC	DSP
RANGAP1.1	3.25226862797334e-08	-1.739629452	0.123	0.263	0.000698814960092632	pDC	RANGAP1
TNFAIP3.3	3.60889598500766e-08	-2.083310261	0.319	0.432	0.000775443480298595	pDC	TNFAIP3
B4GALT1	3.7773260718703e-08	-1.35340614	0.17	0.313	0.000811634053062771	pDC	B4GALT1
B3GNT5.3	5.58210106794014e-08	-1.889860478	0.127	0.262	0.0011994260564683	pDC	B3GNT5
GBP5.1	6.89313440559534e-08	-1.563304577	0.174	0.312	0.00148112778973027	pDC	GBP5
TUBA4A	7.14237651066074e-08	-1.640138468	0.123	0.258	0.00153468244084567	pDC	TUBA4A
LAMP1.1	7.33553796315278e-08	-1.763660029	0.134	0.27	0.00157618704214264	pDC	LAMP1
TNFRSF1A.3	8.42284943632288e-08	-1.375746135	0.13	0.269	0.0018098176583827	pDC	TNFRSF1A
SPTAN1.1	1.12272418643992e-07	-1.798420792	0.12	0.252	0.00241239745940346	pDC	SPTAN1
EIF4A2	1.16912373183646e-07	-1.134412193	0.373	0.468	0.00251209616259699	pDC	EIF4A2
DST.3	1.27537678309866e-07	-1.765327975	0.243	0.368	0.00274040209384408	pDC	DST
PRKCSH	1.34138449045e-07	-1.490677326	0.17	0.303	0.00288223285462991	pDC	PRKCSH
RPL10AP6	1.3970934706523e-07	-1.62460169	0.138	0.27	0.00300193474039061	pDC	RPL10AP6
TECR.1	1.50775881034495e-07	-1.855324883	0.138	0.263	0.00323972135578819	pDC	TECR
MT-RNR1.3	3.50729253670743e-07	-1.189410633	1	0.993	0.00753611947362325	pDC	MT-RNR1
PARL.1	3.89426753474637e-07	-1.717756334	0.141	0.26	0.00836761265190952	pDC	PARL
HDGF.1	4.9993681980293e-07	-1.106833722	0.366	0.459	0.0107421424471056	pDC	HDGF
XAF1	6.57234184814719e-07	-1.007529917	0.413	0.512	0.0141219909291139	pDC	XAF1
TBL1XR1.1	6.93229682712917e-07	-1.481154768	0.279	0.375	0.0148954261924524	pDC	TBL1XR1
PPIF	1.09592180582698e-06	1.23016337918106	0.337	0.224	0.0235480718418044	pDC	PPIF
ZC3HAV1.1	1.22322254067091e-06	-1.161170333	0.228	0.359	0.0262833827313958	pDC	ZC3HAV1
C12orf75	1.5786056338767e-06	1.23037772276028	0.25	0.148	0.0339194992551087	pDC	C12orf75
STAT6	1.72478672182056e-06	-1.056969187	0.286	0.399	0.0370604922917583	pDC	STAT6
CXCL14.3	2.0246528182832e-06	-2.429777021	0.264	0.363	0.043503715106451	pDC	CXCL14
APOL6	2.26706461293191e-06	-1.40518725	0.152	0.271	0.0487124173380681	pDC	APOL6
PRNP.2	2.54559386080316e-06	-1.668580891	0.196	0.305	0.0546971752870774	pDC	PRNP
ATP2A2	3.03292371579339e-06	-1.367778655	0.163	0.279	0.0651684318812526	pDC	ATP2A2
ALYREF	3.64097531631306e-06	-1.39401413	0.221	0.324	0.0782336366216188	pDC	ALYREF
BIRC3.2	4.08102117137495e-06	1.22629726866189	0.417	0.29	0.0876889019093335	pDC	BIRC3
BSG	4.29830812532067e-06	-1.087273424	0.286	0.38	0.0923577466887652	pDC	BSG
SHISA5	4.3455734731483e-06	-1.09345649	0.275	0.384	0.0933733372175374	pDC	SHISA5
CD3D.2	5.5488686655114e-06	-2.217860374	0.188	0.281	0.119228541015843	pDC	CD3D
HNRNPL	6.27999823728402e-06	-1.319636933	0.264	0.36	0.134938322124522	pDC	HNRNPL
PTBP1.1	1.84985509960548e-05	-1.314214374	0.232	0.335	0.39747836525223	pDC	PTBP1
SF1.1	2.10348779598329e-05	-1.186296155	0.319	0.405	0.45197642272293	pDC	SF1
MORF4L2	2.35296928268644e-05	-1.019226908	0.225	0.329	0.505582509770835	pDC	MORF4L2
BCAP31.1	2.56436905004018e-05	-1.146045753	0.312	0.387	0.551005977782134	pDC	BCAP31
POLR2A.2	2.8572091410868e-05	-1.80167446	0.159	0.255	0.613928528145321	pDC	POLR2A
GLUL.1	3.53717185832396e-05	-1.227400547	0.293	0.377	0.760032117198069	pDC	GLUL
TIPARP.2	4.37420477756088e-05	-1.154918685	0.149	0.253	0.939885380554505	pDC	TIPARP
SNHG16.1	4.37654040753148e-05	-1.143895135	0.17	0.272	0.94038723736629	pDC	SNHG16
TMEM259	4.7459455910301e-05	-1.366078327	0.178	0.273	1	pDC	TMEM259
RPN1	6.59389402132023e-05	-1.112147973	0.181	0.276	1	pDC	RPN1
ZFP36L2.2	7.01192679497003e-05	-1.427826224	0.341	0.422	1	pDC	ZFP36L2
COMT.3	0.000103714042536986	-1.085402748	0.228	0.319	1	pDC	COMT
TFRC.1	0.000152181002837063	-1.272582411	0.188	0.279	1	pDC	TFRC
SPINT2.3	0.000251674347547152	-1.23958501	0.591	0.534	1	pDC	SPINT2
U2AF2	0.000255103197526479	-1.025868531	0.203	0.292	1	pDC	U2AF2
NDRG1.1	0.00025877379932116	-1.61088256	0.243	0.318	1	pDC	NDRG1
MGST3.1	0.00027245348346432	-1.271984807	0.228	0.303	1	pDC	MGST3
BLVRB.3	0.000321215696722733	-1.180980073	0.178	0.261	1	pDC	BLVRB
PPP1CB.1	0.000330192558424964	-1.396403262	0.225	0.299	1	pDC	PPP1CB
TSC22D3.2	0.000341625698069098	-1.828498383	0.257	0.323	1	pDC	TSC22D3
TOB1.1	0.00040045449600962	-1.37577303	0.268	0.334	1	pDC	TOB1
SEPT9	0.000436034342896275	-1.089327097	0.268	0.345	1	pDC	SEPT9
TMEM147.1	0.0005449484840213	-1.108624355	0.236	0.307	1	pDC	TMEM147
SPRR1B.3	0.000562344491565734	-2.966743616	0.25	0.319	1	pDC	SPRR1B
MLF2.2	0.000762934466865815	-1.060076323	0.322	0.372	1	pDC	MLF2
NAA50.1	0.00108633232778753	-1.313250943	0.178	0.251	1	pDC	NAA50
LARP1	0.00116683547025265	-1.042242152	0.178	0.254	1	pDC	LARP1
SRRT	0.00190545875744663	-1.175429679	0.192	0.261	1	pDC	SRRT
KRT14.2	0.00322011980847543	-1.953245236	0.583	0.398	1	pDC	KRT14
H2AFJ.3	0.00494749461967105	-1.003963388	0.272	0.324	1	pDC	H2AFJ
MRPL47.1	0.00558923875685627	-1.121403614	0.203	0.256	1	pDC	MRPL47
CREM.2	0.00728961307392597	-1.05722239	0.268	0.326	1	pDC	CREM
OGA	0.00806926106347615	-1.145909605	0.196	0.254	1	pDC	OGA
VWF	0	7.33907637964535	0.821	0.021	0	Endothelial	VWF
IGFBP7	0	4.757860004	0.97	0.171	0	Endothelial	IGFBP7
CRIP2	0	4.99143734249963	0.889	0.103	0	Endothelial	CRIP2
RNASE1	0	5.74543889790709	0.815	0.035	0	Endothelial	RNASE1
GNG11	0	7.31546589711951	0.791	0.021	0	Endothelial	GNG11
ENG	0	6.16760298180978	0.807	0.04	0	Endothelial	ENG
PLVAP	0	8.50060659778817	0.772	0.007	0	Endothelial	PLVAP
AQP1	0	6.93199109518151	0.796	0.031	0	Endothelial	AQP1
A2M	0	5.61055529482604	0.815	0.064	0	Endothelial	A2M
RAMP2	0	8.08927688661286	0.758	0.01	0	Endothelial	RAMP2
SPARCL1	0	5.1558181894368	0.815	0.069	0	Endothelial	SPARCL1
HSPG2	0	4.69427997412141	0.859	0.12	0	Endothelial	HSPG2
RAMP3	0	7.30207386906133	0.726	0.017	0	Endothelial	RAMP3
COL4A1	0	4.78906050021962	0.728	0.052	0	Endothelial	COL4A1
COL4A2	0	4.2282786418792	0.734	0.06	0	Endothelial	COL4A2
VWA1	0	5.40815717675856	0.753	0.088	0	Endothelial	VWA1
ARHGAP29	0	6.59040036553782	0.685	0.02	0	Endothelial	ARHGAP29
EGFL7	0	6.1762965905813	0.663	0.031	0	Endothelial	EGFL7
COL15A1	0	6.56458606340847	0.644	0.016	0	Endothelial	COL15A1
ECSCR	0	8.67020053865135	0.625	0.003	0	Endothelial	ECSCR
CD93	0	5.90197632348327	0.639	0.022	0	Endothelial	CD93
ESAM	0	6.98247124	0.609	0.008	0	Endothelial	ESAM
PALMD	0	5.26219697376646	0.655	0.055	0	Endothelial	PALMD
CALCRL	0	6.05023927534429	0.609	0.024	0	Endothelial	CALCRL
PECAM1	0	6.67302500973068	0.606	0.022	0	Endothelial	PECAM1
NPDC1	0	4.82043632884306	0.595	0.033	0	Endothelial	NPDC1
CD34	0	7.81742900851181	0.541	0.004	0	Endothelial	CD34
MCAM	0	4.00009309025362	0.584	0.047	0	Endothelial	MCAM
CLEC14A	0	7.91013442273037	0.533	0.003	0	Endothelial	CLEC14A
FLT1	0	5.74157680164883	0.546	0.022	0	Endothelial	FLT1
INSR	0	4.79638781158196	0.576	0.055	0	Endothelial	INSR
NOSTRIN	0	7.41112722851118	0.524	0.006	0	Endothelial	NOSTRIN
LAMA4	0	4.49301781903807	0.549	0.031	0	Endothelial	LAMA4
CDH5	0	7.96975401785159	0.489	0.003	0	Endothelial	CDH5
SLCO2A1	0	6.17616457622411	0.489	0.01	0	Endothelial	SLCO2A1
HYAL2	0	4.58635647881188	0.522	0.05	0	Endothelial	HYAL2
SOX18	0	7.91923930899077	0.47	0.003	0	Endothelial	SOX18
TM4SF18	0	8.49918441449939	0.467	0.003	0	Endothelial	TM4SF18
EMCN	0	8.59244263617274	0.459	0.002	0	Endothelial	EMCN
CXorf36	0	7.5306680927123	0.443	0.003	0	Endothelial	CXorf36
KDR	0	8.48972555793731	0.44	0.002	0	Endothelial	KDR
ROBO4	0	7.74927303708875	0.44	0.003	0	Endothelial	ROBO4
LDB2	0	6.37314846768784	0.44	0.007	0	Endothelial	LDB2
PCDH17	0	6.51788487159206	0.44	0.01	0	Endothelial	PCDH17
SLC9A3R2	0	5.22358927328379	0.459	0.03	0	Endothelial	SLC9A3R2
ICAM2	0	4.80557958944657	0.446	0.017	0	Endothelial	ICAM2
CYYR1	0	6.02243806932841	0.44	0.013	0	Endothelial	CYYR1
PTPRB	0	7.13559079324699	0.413	0.004	0	Endothelial	PTPRB
PXDN	0	4.01016905019764	0.405	0.026	0	Endothelial	PXDN
SELE	0	7.70737085910044	0.38	0.007	0	Endothelial	SELE
TIE1	0	6.94687774046078	0.375	0.004	0	Endothelial	TIE1
PODXL	0	5.66185065733016	0.378	0.013	0	Endothelial	PODXL
ITIH5	0	7.13606343506347	0.367	0.007	0	Endothelial	ITIH5
COX7A1	0	4.26838044319442	0.367	0.017	0	Endothelial	COX7A1
IL3RA	0	4.84780712037807	0.364	0.014	0	Endothelial	IL3RA
ACVRL1	0	6.26788838420128	0.345	0.006	0	Endothelial	ACVRL1
TMEM204	0	4.61341784522673	0.342	0.013	0	Endothelial	TMEM204
RHOJ	0	5.27009922245372	0.323	0.008	0	Endothelial	RHOJ
TMEM255B	0	5.87316768389858	0.321	0.007	0	Endothelial	TMEM255B
MYCT1	0	8.4604072403399	0.315	0.001	0	Endothelial	MYCT1
MMRN2	0	5.3998485190342	0.326	0.013	0	Endothelial	MMRN2
EPB41L4A	0	4.73030501583425	0.329	0.016	0	Endothelial	EPB41L4A
APLNR	0	7.53130103794184	0.296	0.002	0	Endothelial	APLNR
JAM2	0	7.16260297218838	0.288	0.003	0	Endothelial	JAM2
NOTCH4	0	5.89204717236482	0.291	0.006	0	Endothelial	NOTCH4
SELP	0	7.2395521918165	0.269	0.003	0	Endothelial	SELP
TEK	0	8.73483454143409	0.253	0.001	0	Endothelial	TEK
ADAMTS9	0	5.86707088166682	0.255	0.005	0	Endothelial	ADAMTS9
SHROOM4	0	5.89423428031089	0.25	0.006	0	Endothelial	SHROOM4
MGP	8.97725521644013e-306	2.8911582371517	0.587	0.065	1.92894282835649e-301	Endothelial	MGP
ANGPT2	4.185026059186e-305	5.95218883418362	0.342	0.019	8.99236549337296e-301	Endothelial	ANGPT2
TSPAN7	2.81816808365e-301	5.96594534369676	0.25	0.009	6.05539776133876e-297	Endothelial	TSPAN7
IGFBP4	2.9618434533978e-289	3.49084442076612	0.726	0.112	6.36411302831585e-285	Endothelial	IGFBP4
SPARC	3.39402636448986e-289	3.12714229335867	0.802	0.149	7.29274444937936e-285	Endothelial	SPARC
CLDN5	2.01601741697393e-288	5.16559776417464	0.315	0.016	4.33181662385189e-284	Endothelial	CLDN5
DYSF	5.51610763859437e-282	4.95583507672282	0.266	0.011	1.18524604830477e-277	Endothelial	DYSF
HEG1	2.63810480146448e-280	3.82675158733775	0.454	0.039	5.66849578690674e-276	Endothelial	HEG1
ERG	2.71654801675187e-279	4.28761029651666	0.359	0.023	5.83704672359474e-275	Endothelial	ERG
PRSS23	1.49628874417426e-273	4.06216662146742	0.557	0.067	3.21507562460723e-269	Endothelial	PRSS23
PLCB1	2.29102558711927e-270	4.2841526304314	0.329	0.02	4.92272667904318e-266	Endothelial	PLCB1
VAMP5	3.6966395841774e-266	3.52515803399485	0.628	0.088	7.94296947452197e-262	Endothelial	VAMP5
SEMA6B	9.70266039292444e-262	4.24719360935676	0.296	0.016	2.08481063862767e-257	Endothelial	SEMA6B
TCF4.1	1.11085165770821e-260	3.68949108777397	0.755	0.148	2.38688695691763e-256	Endothelial	TCF4
CD200	1.81781724788984e-254	3.54784565862618	0.304	0.017	3.9059439205409e-250	Endothelial	CD200
LMO2	5.73428915631435e-248	4.12805517307726	0.41	0.037	1.23212671101727e-243	Endothelial	LMO2
MEF2C.2	2.29523404568977e-246	3.15108374609797	0.53	0.063	4.9317693939736e-242	Endothelial	MEF2C
PRCP	2.31676500705196e-246	4.2545213394003	0.533	0.068	4.97803297065254e-242	Endothelial	PRCP
RASIP1	3.71233298723822e-240	5.01268136507755	0.269	0.015	7.97668988967875e-236	Endothelial	RASIP1
BMPR2	1.25468137993108e-234	3.47884900853731	0.582	0.085	2.69593388105791e-230	Endothelial	BMPR2
GIMAP7.1	1.91087883171157e-233	2.99041847876764	0.636	0.098	4.10590534569864e-229	Endothelial	GIMAP7
SPRY1	5.74599096074451e-231	3.66778508826453	0.505	0.062	1.23464107773517e-226	Endothelial	SPRY1
HTRA1	3.11560329118383e-225	3.35540973363461	0.552	0.079	6.69449679176669e-221	Endothelial	HTRA1
RAI14	1.89698242312995e-224	3.64354236351828	0.535	0.074	4.07604613257932e-220	Endothelial	RAI14
TGM2	1.75572545241413e-223	3.76700247417252	0.421	0.043	3.77252727960224e-219	Endothelial	TGM2
AFAP1L1	8.60787291847411e-221	4.67801359843108	0.272	0.017	1.84957365399253e-216	Endothelial	AFAP1L1
ID3	3.22140007279771e-219	3.23717704883414	0.736	0.159	6.92182233642044e-215	Endothelial	ID3
PLXND1	1.84675515587149e-215	3.9900081451601	0.37	0.034	3.96812280342106e-211	Endothelial	PLXND1
FSTL1	2.06326225932149e-215	3.16483465637081	0.486	0.06	4.4333316166041e-211	Endothelial	FSTL1
DAB2	1.04647371260329e-208	3.10034342236411	0.47	0.058	2.2485580662707e-204	Endothelial	DAB2
RPS6KA2	1.3816535202449e-205	3.79911688893308	0.432	0.051	2.96875891895022e-201	Endothelial	RPS6KA2
WWTR1	1.136685676143e-203	3.6314821948761	0.495	0.069	2.44239651232846e-199	Endothelial	WWTR1
EPAS1	1.07433532504881e-199	3.26177225755995	0.644	0.128	2.30842431293237e-195	Endothelial	EPAS1
C1orf54.1	6.07813375713078e-198	3.47134515508779	0.435	0.053	1.30600860039469e-193	Endothelial	C1orf54
CNRIP1	4.46220343864032e-197	3.18518892548353	0.266	0.018	9.58793652860645e-193	Endothelial	CNRIP1
TSPAN4	5.54776239664871e-184	3.67615693149727	0.315	0.028	1.19204770616791e-179	Endothelial	TSPAN4
PTPRG	3.03421079358424e-182	3.93795881111159	0.277	0.022	6.51960873217446e-178	Endothelial	PTPRG
HOXD8	2.35558264715217e-181	4.59997215622422	0.253	0.018	5.06144043393587e-177	Endothelial	HOXD8
NRP1	1.74117342165585e-179	3.43315532292013	0.44	0.06	3.74125933111193e-175	Endothelial	NRP1
NFIB	5.71650591792411e-178	3.1620661594864	0.557	0.101	1.22830562658435e-173	Endothelial	NFIB
NNMT	1.65024588801663e-176	2.94735612028661	0.334	0.033	3.54588333958133e-172	Endothelial	NNMT
FAM198B	1.48227936709981e-175	4.06823935052998	0.274	0.022	3.18497367608737e-171	Endothelial	FAM198B
NUAK1	1.96935044821489e-174	3.99081075563537	0.304	0.028	4.23154330807934e-170	Endothelial	NUAK1
STC1	3.37734404677854e-174	4.67872338089288	0.299	0.028	7.25689915331305e-170	Endothelial	STC1
PMP22	4.99005630538754e-173	3.22204145249971	0.438	0.061	1.07221339833862e-168	Endothelial	PMP22
LAMB1	4.86323516985258e-170	3.10803826811352	0.592	0.12	1.04496334094622e-165	Endothelial	LAMB1
DPYSL2.1	9.63800216497992e-169	2.93685984584512	0.549	0.101	2.07091752518924e-164	Endothelial	DPYSL2
KIAA0355	1.25498807170704e-168	3.13417022170688	0.495	0.082	2.69659286967693e-164	Endothelial	KIAA0355
APCDD1	1.08453562095736e-166	4.13142991169946	0.38	0.049	2.33034168875108e-162	Endothelial	APCDD1
CAV1	5.4931691684736e-164	3.15091541749077	0.685	0.179	1.18031725922992e-159	Endothelial	CAV1
NID1	6.57807865254135e-162	3.54337949553144	0.299	0.029	1.41343176007156e-157	Endothelial	NID1
UACA	6.80850540261203e-162	3.38179476089354	0.508	0.093	1.46294355585925e-157	Endothelial	UACA
STAB1	6.88815390777604e-162	3.34620467071723	0.288	0.027	1.48005763016384e-157	Endothelial	STAB1
VIM.2	1.75941599726081e-158	2.16406578370855	0.97	0.513	3.7804571533143e-154	Endothelial	VIM
SMAD1	5.30376071890629e-157	3.55545038761787	0.397	0.056	1.1396190656714e-152	Endothelial	SMAD1
GIMAP4	2.85079685976385e-153	2.51752148703193	0.467	0.075	6.12550721257459e-149	Endothelial	GIMAP4
CDH13	1.20344456772038e-148	3.79284962415624	0.288	0.03	2.58584134266078e-144	Endothelial	CDH13
F2R	3.83517078126431e-147	2.77941343916613	0.364	0.047	8.24063145770261e-143	Endothelial	F2R
ZEB1	1.52461594872197e-146	2.58295993129178	0.443	0.07	3.27594228901889e-142	Endothelial	ZEB1
IPO11	6.17358666331018e-145	3.435588943	0.277	0.028	1.32651856634546e-140	Endothelial	IPO11
PKIG	9.79233392843703e-144	3.02646872481413	0.312	0.036	2.10407879120326e-139	Endothelial	PKIG
ELK3	1.38057420570145e-143	2.76304070236044	0.62	0.158	2.96643979579071e-139	Endothelial	ELK3
FKBP1A	3.60843294518495e-141	2.51945355232806	0.81	0.325	7.7534398693189e-137	Endothelial	FKBP1A
MAP1B	2.02487891921399e-140	2.87636624066113	0.416	0.066	4.35085733371509e-136	Endothelial	MAP1B
CEP112	4.1826527566354e-136	3.44545063848241	0.253	0.025	8.98726597818248e-132	Endothelial	CEP112
FERMT2	1.80236329279875e-135	3.13025930816222	0.304	0.036	3.87273800723668e-131	Endothelial	FERMT2
GRB10	3.29133826568058e-135	3.29576171157341	0.307	0.037	7.07209853146785e-131	Endothelial	GRB10
MCTP1	6.413805702112e-134	3.66657090124183	0.321	0.042	1.37813443121281e-129	Endothelial	MCTP1
IFITM3.2	3.04871097359292e-133	1.7540087744049	0.967	0.714	6.55076526895911e-129	Endothelial	IFITM3
ITGA5	4.19143389893433e-130	2.65189618116082	0.481	0.095	9.00613401864019e-126	Endothelial	ITGA5
RAB13.4	1.33926739049842e-127	2.53858226199386	0.701	0.239	2.87768384196396e-123	Endothelial	RAB13
RBPMS	2.52568437334142e-127	2.88408956215446	0.367	0.057	5.4269380129987e-123	Endothelial	RBPMS
CRIM1	7.51802084773252e-127	3.22507237226974	0.448	0.088	1.61539713955229e-122	Endothelial	CRIM1
GIMAP6	6.41197180179344e-126	2.84131049340104	0.261	0.028	1.37774038105136e-121	Endothelial	GIMAP6
TIMP3	1.25858914507838e-125	2.98180879454899	0.37	0.059	2.70433049602992e-121	Endothelial	TIMP3
LMCD1	1.12707986731363e-124	3.04532946166002	0.258	0.028	2.42175651089679e-120	Endothelial	LMCD1
NR2F2	4.0458181818127e-124	2.90781571802943	0.416	0.075	8.69324952726096e-120	Endothelial	NR2F2
OAF	3.27264247440279e-121	3.02549109088929	0.312	0.043	7.03192688474927e-117	Endothelial	OAF
SYNPO	1.33761001867762e-119	3.41404303800961	0.348	0.055	2.87412264713259e-115	Endothelial	SYNPO
KLF2	6.44766103747101e-119	2.59300816467367	0.473	0.099	1.3854089271214e-114	Endothelial	KLF2
LPAR6.1	6.96275489123513e-116	2.41622242588379	0.609	0.177	1.49608714347969e-111	Endothelial	LPAR6
LEPROT	2.60340380327785e-114	2.46901040429169	0.546	0.139	5.59393375210311e-110	Endothelial	LEPROT
SH3BP5	5.40113225428348e-111	2.60727719941879	0.416	0.081	1.16054128747789e-106	Endothelial	SH3BP5
DSTN.3	8.04485925025258e-111	2.23032961164717	0.791	0.36	1.72859890710177e-106	Endothelial	DSTN
CD59.2	1.33619110698442e-109	2.27207494910266	0.69	0.247	2.87107383157743e-105	Endothelial	CD59
COL18A1	2.05484093912581e-109	2.0359327485763	0.481	0.11	4.41523672589963e-105	Endothelial	COL18A1
TGFBR2	6.8151660486422e-108	2.37853570397744	0.391	0.073	1.46437472887175e-103	Endothelial	TGFBR2
NREP	6.55366750495943e-106	2.76993582411197	0.378	0.072	1.40818653679063e-101	Endothelial	NREP
SPTBN1	2.18527692073706e-103	2.35033822322078	0.606	0.192	4.69550451958771e-99	Endothelial	SPTBN1
FCHO2	2.35397159555703e-103	2.9555974717459	0.367	0.069	5.0579787673734e-99	Endothelial	FCHO2
TNFAIP8L1	1.6074642379627e-102	3.15720325885286	0.291	0.043	3.45395840811046e-98	Endothelial	TNFAIP8L1
TSC22D1	4.87818592080095e-101	2.66137612262805	0.543	0.157	1.0481758088025e-96	Endothelial	TSC22D1
MAGI1	5.60968607668942e-101	3.54129117734637	0.274	0.04	1.20535324729826e-96	Endothelial	MAGI1
IFITM2.2	2.3290968957689e-100	1.45336263569237	0.897	0.428	5.00453049993863e-96	Endothelial	IFITM2
ADAM15	4.1432697549745e-100	2.88539681123963	0.47	0.119	8.90264372251371e-96	Endothelial	ADAM15
RDX.1	4.85809536628983e-100	2.38282687257942	0.644	0.224	1.0438589513547e-95	Endothelial	RDX
SRP14	5.42802100075463e-100	2.07248315697667	0.883	0.625	1.16631887243215e-95	Endothelial	SRP14
CCDC69	7.05943176043926e-99	2.35478926459093	0.386	0.076	1.51686010236558e-94	Endothelial	CCDC69
AP1S2.1	4.36542383513675e-98	2.2135350970712	0.427	0.092	9.37998619455833e-94	Endothelial	AP1S2
FLI1	8.02425748153276e-97	2.20499105011362	0.277	0.04	1.72417220505694e-92	Endothelial	FLI1
SVIP	1.07626928502601e-96	2.13903538064744	0.405	0.082	2.31257981273538e-92	Endothelial	SVIP
CFH	8.85626401358482e-96	2.78960687648445	0.342	0.064	1.90294544859897e-91	Endothelial	CFH
PTTG1IP.1	5.6949409058138e-95	2.2586087310134	0.696	0.295	1.22367195243221e-90	Endothelial	PTTG1IP
POSTN	1.03693225559623e-92	2.02022811847318	0.266	0.04	2.22805633759961e-88	Endothelial	POSTN
FILIP1L	2.39755780739494e-91	2.42886611780107	0.34	0.064	5.15163246074952e-87	Endothelial	FILIP1L
ITM2B.1	1.10813621479806e-90	1.651513032	0.87	0.57	2.3810522847366e-86	Endothelial	ITM2B
THBS1	2.84506351487306e-89	2.21736230468279	0.364	0.074	6.11318797440775e-85	Endothelial	THBS1
FOXC1	4.63371269732998e-89	2.60331249031823	0.31	0.055	9.95645847275292e-85	Endothelial	FOXC1
CD99	2.69774965924404e-86	1.79585570824239	0.764	0.369	5.79665469281767e-82	Endothelial	CD99
ITGA6	4.17998841251961e-86	1.47243257454993	0.595	0.185	8.98154110198088e-82	Endothelial	ITGA6
APP.2	9.30258491579051e-86	2.01193345036165	0.622	0.231	1.99884642085591e-81	Endothelial	APP
ICA1	1.84874439667452e-85	1.99407029398934	0.283	0.046	3.97239708513454e-81	Endothelial	ICA1
KCTD12.1	1.03473825066248e-84	2.95353667945521	0.315	0.06	2.22334207919847e-80	Endothelial	KCTD12
TM4SF1.4	4.1018214298875e-84	1.8009992452469	0.712	0.292	8.81358370639926e-80	Endothelial	TM4SF1
THBD	1.37615981776264e-83	2.84239781262728	0.323	0.064	2.95695460042659e-79	Endothelial	THBD
MTUS1	3.0390138882127e-83	2.75564944832844	0.432	0.116	6.52992914160263e-79	Endothelial	MTUS1
TMEM173	2.10454454296771e-82	1.97252601231021	0.516	0.152	4.52203485947473e-78	Endothelial	TMEM173
ECE1	2.33509045950056e-82	1.94689663032261	0.601	0.211	5.01740887032886e-78	Endothelial	ECE1
SERPINB6.1	1.25026463651688e-81	2.49939292592165	0.386	0.091	2.68644362448381e-77	Endothelial	SERPINB6
PRAF2	3.33515249899545e-80	2.32350827027532	0.288	0.052	7.16624217459152e-76	Endothelial	PRAF2
CCDC85B	4.86667534023371e-80	2.371089286	0.438	0.118	1.04570253035602e-75	Endothelial	CCDC85B
CNN3	6.68913527480978e-79	2.21226175712153	0.394	0.095	1.43729449649838e-74	Endothelial	CNN3
EHD4	1.30407291531612e-78	2.12043330118256	0.438	0.118	2.80206147313975e-74	Endothelial	EHD4
NUCB2	2.085521375798e-78	1.96944104248461	0.533	0.175	4.48115978017716e-74	Endothelial	NUCB2
SLC29A1	7.05147670246058e-78	2.79596685603971	0.277	0.051	1.51515079905771e-73	Endothelial	SLC29A1
GNAI2.1	1.08729492750302e-77	1.57962876386173	0.783	0.403	2.33627061072575e-73	Endothelial	GNAI2
TJP1	2.04888907097527e-77	2.67640020551362	0.378	0.093	4.40244794680457e-73	Endothelial	TJP1
GBP4	1.42942215282298e-76	2.43270019862612	0.524	0.17	3.07139937977074e-72	Endothelial	GBP4
CCDC50.1	1.43584088877418e-76	1.9639716667054	0.478	0.14	3.08519131770909e-72	Endothelial	CCDC50
ROCK2	4.0331902061686e-76	1.90081460857227	0.549	0.184	8.66611579599447e-72	Endothelial	ROCK2
ITGB1	7.69372348879863e-76	1.7237380072982	0.761	0.406	1.65315036603816e-71	Endothelial	ITGB1
ARL4A	1.42002316622538e-75	2.33441902574624	0.443	0.124	3.05120377726848e-71	Endothelial	ARL4A
PON2	2.00264938857209e-75	2.3646018163208	0.402	0.105	4.30309274122484e-71	Endothelial	PON2
CALD1	2.03689705161309e-75	1.26925858545025	0.571	0.2	4.37668069480104e-71	Endothelial	CALD1
SERPINE1	3.7027394022971e-74	2.96563065645393	0.399	0.106	7.95607615371577e-70	Endothelial	SERPINE1
[truncated: 6,060 more rows]
